# Supplementary material for: A five-gene signature predicts overall survival of patients with papillary renal cell carcinoma
Source: PLoS One. 2019 Mar 1;14(3):e0211491. doi: 10.1371/journal.pone.0211491 (PMC6396926; doi:10.1371/journal.pone.0211491)
Supplement: S1 File — (XLSX) [file pone.0211491.s001.xlsx]

## Sheet: univarite_cox_result
Characteristics	HR	CI95	P.value
IGF2BP3	1.72	1.42-2.09	0
CENPA	2.18	1.6-2.97	1e-06
CCNB2	2.2	1.6-3.02	1e-06
KIF18A	2.69	1.78-4.06	2e-06
CLDN11	1.66	1.33-2.08	7e-06
LOC101928583	1.66	1.33-2.08	7e-06
TTK	1.97	1.47-2.65	7e-06
ZNF488	1.67	1.33-2.09	1.1e-05
KIF20A	1.92	1.43-2.57	1.2e-05
DEPDC1	1.65	1.32-2.06	1.2e-05
BUB1	1.93	1.44-2.6	1.2e-05
PTTG1	2.26	1.57-3.27	1.3e-05
ASPM	1.65	1.32-2.07	1.5e-05
NEK2	1.73	1.35-2.21	1.5e-05
CEP55	1.8	1.38-2.35	1.7e-05
TOP2A	1.7	1.33-2.16	2e-05
TPX2	1.94	1.43-2.63	2.2e-05
NUF2	1.8	1.37-2.36	2.5e-05
SOX11	1.56	1.27-1.91	2.6e-05
DLGAP5	1.76	1.35-2.29	2.8e-05
UBE2C	1.7	1.33-2.19	3e-05
KIFC1	2	1.44-2.76	3e-05
CENPF	1.7	1.32-2.19	3.4e-05
HJURP	1.82	1.37-2.43	4.2e-05
ZMYND15	0.46	0.32-0.67	4.7e-05
SSTR2	1.82	1.36-2.43	4.8e-05
RRM2	1.73	1.33-2.26	5e-05
IGFBP6	0.63	0.5-0.78	5.1e-05
CKAP2L	1.71	1.32-2.22	5.3e-05
BIRC5	1.89	1.39-2.58	5.4e-05
KIF4A	1.71	1.32-2.22	5.8e-05
CDKN3	2.03	1.43-2.87	6.2e-05
EXO1	1.85	1.37-2.51	6.3e-05
KIF2C	1.75	1.33-2.31	6.5e-05
XK	1.5	1.23-1.84	6.9e-05
MYBL2	1.69	1.31-2.2	7e-05
LILRA2	0.56	0.43-0.75	7.5e-05
SGO1	1.84	1.36-2.49	7.6e-05
NOTUM	1.71	1.31-2.23	7.8e-05
ANLN	1.77	1.33-2.36	8.2e-05
CDC25C	1.83	1.36-2.48	8.5e-05
SRPX	1.64	1.28-2.11	9e-05
KIF18B	1.72	1.31-2.27	9.8e-05
GTSE1	1.8	1.34-2.41	9.8e-05
CRACR2B	0.57	0.43-0.76	0.000101
ACVR1C	1.79	1.33-2.4	0.000102
KIF14	1.57	1.25-1.97	0.000104
HYDIN	0.62	0.48-0.79	0.000104
CHAC1	1.96	1.39-2.75	0.000109
TROAP	1.81	1.34-2.46	0.000129
ADAMTS4	1.64	1.27-2.1	0.000131
NCAPG	1.86	1.35-2.55	0.000132
PRR11	1.84	1.35-2.52	0.000137
KCNJ6	1.74	1.31-2.31	0.000139
CDC6	1.98	1.39-2.82	0.000155
RIMS2	0.71	0.6-0.85	0.000157
HMMR	1.84	1.34-2.52	0.000158
KIF15	1.76	1.31-2.36	0.00016
NCAPH	1.8	1.33-2.44	0.000161
CDC20	1.75	1.31-2.35	0.000164
RIMBP2	1.41	1.18-1.68	0.000172
NUSAP1	2.07	1.42-3.02	0.000172
CXCL13	1.33	1.14-1.54	0.000174
PRICKLE1	0.58	0.43-0.77	0.000187
RHBG	1.41	1.18-1.69	0.000188
HIST1H3H	1.54	1.23-1.94	0.0002
SYTL2	0.59	0.44-0.78	0.000202
EBF1	1.92	1.36-2.71	0.000203
FGF18	2.15	1.44-3.22	0.000206
TICRR	1.67	1.27-2.19	0.000215
MACC1	0.68	0.56-0.84	0.000235
E2F7	1.63	1.26-2.11	0.000238
ELOVL2	1.59	1.24-2.04	0.000253
LMO1	1.44	1.19-1.76	0.000254
MKI67	1.59	1.24-2.04	0.000257
SKA1	1.76	1.3-2.38	0.000259
FAM83D	1.58	1.24-2.02	0.000264
PRR29	0.59	0.45-0.79	0.000266
LMNB1	1.97	1.37-2.84	0.000266
FOXF2	1.65	1.26-2.15	0.000276
IGFBP2	1.69	1.27-2.25	0.000288
ASIC4	2.1	1.4-3.14	0.000307
KCNS1	0.76	0.65-0.88	0.000338
IQGAP3	1.72	1.28-2.31	0.000346
ZMYND10	0.68	0.54-0.84	0.000351
FGF7	1.44	1.18-1.77	0.000352
TREM2	0.62	0.48-0.81	0.000376
CENPI	1.83	1.31-2.55	0.000381
SUCNR1	1.36	1.15-1.61	0.000385
EFHD1	0.59	0.44-0.79	0.000387
FOXM1	1.89	1.33-2.68	0.000392
GDNF	1.82	1.31-2.53	0.0004
SNX22	1.82	1.31-2.54	0.0004
MSLN	0.72	0.6-0.86	0.000405
FBP1	0.5	0.34-0.73	0.000419
SPC25	1.97	1.35-2.88	0.000421
ORC6	1.94	1.34-2.81	0.000426
PRC1	1.88	1.32-2.68	0.000432
EDNRA	1.73	1.28-2.36	0.000442
SKA3	1.81	1.3-2.52	0.000482
SFRP4	1.53	1.2-1.94	0.000492
CKMT1B	0.73	0.61-0.87	0.000493
OLFML1	1.66	1.25-2.2	0.000509
SQLE	1.59	1.23-2.08	0.000514
NBL1	0.62	0.47-0.81	0.000526
PPP2R2B	1.5	1.19-1.89	0.000567
APLP1	1.54	1.2-1.96	0.000573
C19orf33	0.75	0.64-0.88	0.000601
SFTPD	0.47	0.31-0.73	0.000615
RASGEF1B	0.55	0.39-0.78	0.00065
CITED4	0.64	0.5-0.83	0.000656
CACNA1G	1.57	1.21-2.03	0.000663
SLC6A20	0.78	0.68-0.9	0.000698
SPAG5	1.67	1.24-2.25	0.000737
PCLAF	1.72	1.25-2.36	0.000764
ERFE	0.74	0.63-0.88	0.000766
AURKB	1.76	1.27-2.44	0.00077
STAP1	2.21	1.39-3.52	0.000774
C2orf72	1.41	1.15-1.71	0.000782
SCUBE3	1.62	1.22-2.15	0.000784
OTX1	1.42	1.16-1.75	0.000785
PBK	1.6	1.21-2.1	0.000809
CCL19	1.33	1.13-1.57	0.000813
FOXD1	1.41	1.15-1.72	0.000842
FMN2	1.54	1.2-1.99	0.00085
RSPO3	1.5	1.18-1.9	0.0009
TEF	0.45	0.28-0.72	0.00091
POLQ	1.74	1.25-2.41	0.000927
GREM1	1.3	1.11-1.53	0.000935
CLEC5A	0.63	0.47-0.83	0.000946
DACT3	1.81	1.27-2.57	0.000957
LEFTY2	1.49	1.18-1.89	0.000959
CENPE	1.71	1.24-2.34	0.000968
KRT20	1.22	1.08-1.37	0.000989
IGLON5	1.46	1.16-1.83	0.001041
MMP15	0.64	0.49-0.83	0.001046
CDC20B	1.62	1.21-2.16	0.001057
MLPH	1.42	1.15-1.75	0.001058
DDR2	1.67	1.23-2.28	0.001065
ALX1	1.62	1.21-2.16	0.001065
REN	1.3	1.11-1.52	0.001086
CHRNB1	0.49	0.32-0.75	0.001107
FLRT2	1.49	1.17-1.9	0.001111
FAM162B	2.16	1.36-3.44	0.001137
TPD52	2.36	1.41-3.97	0.001172
P2RY14	1.97	1.31-2.97	0.001197
MEOX1	1.57	1.19-2.07	0.001245
ADGRG5	1.67	1.22-2.28	0.001283
PIF1	1.66	1.22-2.27	0.001285
DLL3	1.43	1.15-1.77	0.001309
TMIGD3	0.59	0.43-0.81	0.001309
HAS2	1.46	1.16-1.83	0.001321
ESCO2	1.61	1.2-2.15	0.001338
BUB1B	1.65	1.21-2.24	0.001392
MELK	1.96	1.3-2.96	0.001395
LYPD6	1.35	1.12-1.63	0.001427
RASL11B	1.63	1.21-2.2	0.001429
PSAT1	1.4	1.14-1.72	0.001444
C3orf80	1.72	1.23-2.39	0.001446
NDC80	1.68	1.22-2.31	0.00145
RDM1	1.94	1.29-2.93	0.001457
LINGO1	1.7	1.22-2.37	0.001577
ABHD11	0.46	0.29-0.75	0.001579
MYO3B	1.34	1.12-1.62	0.001663
KRT34	1.62	1.2-2.2	0.001667
C9orf50	0.67	0.52-0.86	0.001688
ASPN	1.53	1.17-2	0.001694
DTL	1.67	1.21-2.29	0.001703
KCNN3	1.58	1.19-2.1	0.001714
TREH	0.76	0.64-0.9	0.001725
RHBDL3	1.68	1.21-2.32	0.001733
TEX15	1.33	1.11-1.59	0.001742
FST	1.32	1.11-1.56	0.001761
EME1	2.3	1.36-3.88	0.001823
XRCC2	1.9	1.27-2.84	0.001828
ERVV_2	1.22	1.08-1.38	0.001839
LYG1	0.75	0.62-0.9	0.001872
C4orf48	0.64	0.48-0.85	0.001899
IRX5	0.74	0.61-0.89	0.001937
GLI2	1.63	1.2-2.21	0.001949
SHOX2	1.4	1.13-1.74	0.001957
ACTA2	1.62	1.19-2.2	0.001978
FBXO43	2.05	1.3-3.24	0.001993
SCG2	1.34	1.11-1.62	0.002001
IRX3	0.74	0.61-0.89	0.002005
SIGLEC8	0.67	0.52-0.86	0.002012
SPC24	1.77	1.23-2.53	0.002023
CDH11	1.43	1.14-1.79	0.002075
ADAM33	1.51	1.16-1.97	0.002076
CKMT1A	0.73	0.6-0.89	0.002089
CR2	1.3	1.1-1.53	0.002097
CALCB	1.8	1.24-2.63	0.002107
CDCA5	1.79	1.24-2.6	0.002134
CDKN1A	0.46	0.28-0.75	0.00218
TBX2	1.46	1.14-1.85	0.002197
BRIP1	1.77	1.23-2.55	0.002199
LRRC10B	1.74	1.22-2.48	0.00221
LEF1	1.53	1.16-2.02	0.002293
NOTCH3	1.39	1.13-1.73	0.002295
FIBCD1	1.42	1.13-1.78	0.002307
NEURL1B	1.73	1.22-2.46	0.002316
AICDA	1.52	1.16-2	0.002444
CAVIN3	0.65	0.49-0.86	0.002496
SYT7	1.36	1.11-1.66	0.002522
ALDH3A1	0.69	0.54-0.88	0.002584
FAM26E	1.61	1.18-2.19	0.002663
ACY1	0.5	0.32-0.79	0.002683
CKS2	1.88	1.24-2.83	0.00269
COL1A1	1.41	1.13-1.76	0.002713
FOXD4L1	2.16	1.31-3.58	0.002717
PYGM	1.99	1.27-3.13	0.002721
TRIB3	1.5	1.15-1.96	0.00273
WSCD2	1.37	1.12-1.69	0.00273
RAD51	1.83	1.23-2.71	0.00274
DUSP9	1.28	1.09-1.5	0.002787
KNL1	1.56	1.16-2.08	0.002805
NR5A2	1.77	1.22-2.58	0.002836
RGS17	1.76	1.21-2.56	0.002878
PKMYT1	1.78	1.22-2.61	0.002885
GLYATL1	0.78	0.67-0.92	0.002897
LOC100287413	0.78	0.67-0.92	0.002897
SCRG1	1.58	1.17-2.13	0.003082
APCDD1L	1.48	1.14-1.92	0.003113
DUSP10	0.46	0.28-0.77	0.003199
PDGFRB	1.59	1.17-2.17	0.003231
ASF1B	1.73	1.2-2.49	0.003284
GDF5	0.71	0.56-0.89	0.003301
VGLL3	1.35	1.1-1.64	0.003412
TFAP2A	1.25	1.08-1.46	0.003429
NCOA7	2.09	1.27-3.42	0.003446
PAX5	1.33	1.1-1.6	0.003474
SCG3	1.59	1.16-2.17	0.003487
SLC11A1	0.57	0.39-0.83	0.003528
SLC34A2	0.86	0.78-0.95	0.00353
NR2F1	1.63	1.17-2.27	0.003566
EN1	1.22	1.07-1.4	0.003721
SECTM1	0.67	0.51-0.88	0.003731
KLHDC8A	1.53	1.15-2.03	0.003793
HIST3H2BB	1.59	1.16-2.17	0.003834
FBLN1	1.36	1.1-1.67	0.003975
CLCNKB	0.73	0.59-0.9	0.00399
ADAM7	1.22	1.07-1.4	0.004025
COL23A1	0.75	0.62-0.91	0.004115
PADI2	0.64	0.47-0.87	0.004142
RHCG	1.25	1.07-1.46	0.004184
EPB41L4B	1.43	1.12-1.82	0.004228
HIST1H4I	1.89	1.22-2.92	0.004284
TMEM163	0.7	0.54-0.89	0.004321
LYPD6B	1.26	1.07-1.47	0.004363
PITPNM3	0.52	0.33-0.82	0.004387
NPTX2	1.36	1.1-1.69	0.004449
GRID1	1.29	1.08-1.53	0.004486
CATIP	0.75	0.62-0.91	0.00453
HS3ST1	0.66	0.49-0.88	0.004539
FMO5	0.49	0.3-0.8	0.004609
TREML1	0.61	0.44-0.86	0.004765
TNNT2	1.45	1.12-1.89	0.004809
PI16	1.32	1.09-1.6	0.004823
ADGRA2	1.5	1.13-2	0.004891
GALNT11	0.66	0.5-0.88	0.004912
AIM2	1.35	1.09-1.66	0.004994
HSD17B6	1.53	1.14-2.05	0.005021
PLCD3	0.54	0.35-0.83	0.005148
C3orf70	1.49	1.13-1.96	0.005156
CAPG	0.54	0.35-0.83	0.005166
PRSS35	1.32	1.09-1.59	0.005227
NXPH4	1.29	1.08-1.54	0.005231
ACTC1	1.35	1.09-1.66	0.005297
GPR4	1.65	1.16-2.34	0.005346
SFRP1	1.25	1.07-1.47	0.005363
IL13RA2	1.44	1.11-1.86	0.005366
SLIT3	1.47	1.12-1.92	0.005463
PKD1L2	1.46	1.12-1.9	0.005522
TMEM178B	0.64	0.47-0.88	0.005578
FAM111B	1.64	1.16-2.34	0.005588
DGKI	1.62	1.15-2.29	0.005689
NCEH1	0.59	0.41-0.86	0.005708
CRYBB1	0.57	0.38-0.85	0.005818
MFGE8	1.61	1.15-2.25	0.005827
ABCA4	1.43	1.11-1.85	0.005938
CRP	1.51	1.13-2.02	0.00595
PTCHD4	0.73	0.59-0.92	0.00598
PTX3	1.5	1.12-1.99	0.005993
VAT1L	1.37	1.1-1.72	0.00602
TAGLN	1.5	1.12-2	0.006132
OMD	1.38	1.09-1.73	0.00618
SLC7A11	1.25	1.06-1.46	0.006326
ZNF90	1.57	1.13-2.16	0.006327
ADCY2	0.77	0.63-0.93	0.006338
NAT8B	0.75	0.61-0.92	0.006383
OTOGL	1.39	1.1-1.75	0.006403
PCDH17	1.37	1.09-1.72	0.006432
BCL2L10	0.68	0.52-0.9	0.006528
MCM10	1.42	1.1-1.82	0.006543
TCTEX1D4	0.57	0.38-0.86	0.006557
GABBR2	1.36	1.09-1.7	0.006834
MYOCD	1.36	1.09-1.7	0.006908
GLOD5	0.74	0.6-0.92	0.006929
RAPGEF4	1.5	1.12-2.01	0.006976
OSCAR	0.64	0.46-0.89	0.007074
ADAMTSL1	1.46	1.11-1.92	0.007151
DPT	1.38	1.09-1.76	0.007201
PPP1R36	0.63	0.45-0.88	0.007206
CEL	1.7	1.15-2.5	0.007264
CTSD	0.53	0.33-0.84	0.007294
HPCA	0.69	0.52-0.9	0.007321
LRRC31	1.55	1.12-2.13	0.00739
SLC14A2	1.51	1.12-2.04	0.007429
PPP1R3G	0.65	0.48-0.89	0.007438
CEBPA	0.62	0.44-0.88	0.007476
FXYD1	1.65	1.14-2.38	0.007614
CRIP3	0.77	0.63-0.93	0.007617
BRCA2	1.69	1.15-2.48	0.007629
CFHR1	1.47	1.11-1.96	0.007932
SLC1A3	0.71	0.55-0.91	0.008047
CCL21	1.24	1.06-1.46	0.008051
TRPC4	1.59	1.13-2.25	0.008132
PLIN1	1.42	1.1-1.84	0.00815
CREG2	1.38	1.09-1.75	0.008193
CD248	1.57	1.12-2.2	0.008268
C10orf99	1.23	1.05-1.44	0.00831
AFAP1L2	1.58	1.12-2.21	0.00841
HABP2	1.28	1.07-1.54	0.008415
ASRGL1	0.77	0.63-0.93	0.008689
BDKRB1	1.4	1.09-1.79	0.008729
SLC15A3	0.6	0.41-0.88	0.008806
GRM5	0.79	0.66-0.94	0.008857
CDH1	1.44	1.1-1.9	0.008864
EDARADD	1.3	1.07-1.59	0.00894
SIGLEC7	0.66	0.48-0.9	0.009149
CFB	0.71	0.55-0.92	0.009271
MN1	1.6	1.12-2.27	0.009496
LHX1	1.23	1.05-1.43	0.009529
CNN1	1.33	1.07-1.65	0.009606
GATA3	1.23	1.05-1.44	0.009679
PIGR	0.85	0.76-0.96	0.009731
FUT1	1.5	1.1-2.03	0.009734
SPAG8	0.63	0.44-0.89	0.009801
RUNX1T1	1.71	1.14-2.57	0.009813
SLC22A23	1.59	1.12-2.26	0.009917
WDR91	0.49	0.29-0.84	0.00998
E2F8	1.33	1.07-1.65	0.009993
FDXR	0.44	0.23-0.82	0.010001
MSR1	0.63	0.45-0.9	0.01002
PCDH7	1.33	1.07-1.64	0.010053
DYNC2LI1	0.62	0.44-0.89	0.01007
MIOX	0.83	0.71-0.96	0.010084
VENTX	0.64	0.46-0.9	0.010217
GPC3	1.39	1.08-1.78	0.010395
GNA14	1.72	1.14-2.62	0.010433
FBLN7	0.71	0.54-0.92	0.010537
SLC9A3	0.72	0.56-0.93	0.010566
CCL26	1.6	1.12-2.3	0.010677
MFAP4	1.39	1.08-1.8	0.010711
CLIC6	0.82	0.7-0.95	0.010916
UGT1A1	1.36	1.07-1.73	0.010923
NAT14	0.6	0.4-0.89	0.010992
C15orf59	0.76	0.61-0.94	0.011071
RGN	0.79	0.65-0.95	0.01108
CD1A	1.33	1.07-1.66	0.011162
BRCA1	2	1.17-3.4	0.01122
UHRF1	1.55	1.1-2.17	0.011309
APBB1IP	0.71	0.54-0.93	0.011468
JPH3	1.2	1.04-1.38	0.011493
FLRT3	0.76	0.61-0.94	0.011564
TRIM54	0.71	0.55-0.93	0.011606
NPHS1	1.25	1.05-1.49	0.011644
LOC107985317	1.25	1.05-1.49	0.011644
EYA4	1.6	1.11-2.31	0.011649
CSPG4	1.46	1.09-1.95	0.011718
OCIAD2	0.62	0.42-0.9	0.011792
HOXD11	1.29	1.06-1.56	0.011801
CDCA2	1.32	1.06-1.65	0.011914
PRSS12	1.37	1.07-1.76	0.011926
C3AR1	0.67	0.48-0.91	0.011979
BDKRB2	1.35	1.07-1.7	0.011998
FAM57B	1.54	1.1-2.15	0.012034
DNMT3B	1.73	1.13-2.64	0.012145
TRIP13	1.68	1.12-2.51	0.012213
PLXNA4	1.29	1.06-1.58	0.012224
ERVV_1	1.16	1.03-1.31	0.012283
KRT222	0.77	0.62-0.94	0.01239
GPR173	0.73	0.57-0.93	0.01249
RIOX2	1.8	1.14-2.86	0.012518
UGT2A1	0.59	0.39-0.89	0.012557
DNASE2B	0.72	0.55-0.93	0.012772
MEIS2	1.57	1.1-2.25	0.012807
IL11	1.58	1.1-2.26	0.012946
TMEM71	0.64	0.44-0.91	0.012985
FOLH1	1.39	1.07-1.81	0.01302
FOLH1B	1.39	1.07-1.81	0.01302
TCN1	1.18	1.04-1.34	0.013044
LBX2	0.63	0.44-0.91	0.013159
OTOA	0.68	0.51-0.92	0.013249
DDN	1.62	1.11-2.37	0.013284
NETO2	1.3	1.06-1.61	0.013296
GALNT5	0.81	0.68-0.96	0.013345
CST2	1.28	1.05-1.56	0.013416
CDC45	1.65	1.11-2.45	0.013488
SPEF1	0.71	0.54-0.93	0.01359
VWCE	0.7	0.53-0.93	0.013655
PDE1A	1.23	1.04-1.45	0.013856
ACY3	0.8	0.67-0.96	0.013971
SLC4A11	0.75	0.6-0.94	0.013993
HHIPL2	1.23	1.04-1.44	0.014011
ADAM11	1.41	1.07-1.86	0.014023
CARMIL2	1.68	1.11-2.54	0.014075
ARG2	1.31	1.06-1.62	0.014084
SCGB3A1	0.62	0.42-0.91	0.0141
KIF5C	1.39	1.07-1.81	0.014238
SYNGR3	0.73	0.57-0.94	0.014265
PKHD1L1	1.51	1.09-2.1	0.014273
SLC37A2	0.68	0.5-0.93	0.014284
PDE3A	1.46	1.08-1.98	0.014386
ADRB2	0.64	0.45-0.92	0.014391
SLC17A7	1.63	1.1-2.41	0.014451
LOC613038	0.61	0.42-0.91	0.01446
STRA6	1.23	1.04-1.46	0.014536
SIGLEC12	1.49	1.08-2.05	0.014621
NKAIN3	0.72	0.55-0.94	0.014679
ALOXE3	1.39	1.07-1.82	0.014747
GRB14	1.49	1.08-2.06	0.014749
GAL3ST4	0.63	0.44-0.92	0.014935
LGI4	1.51	1.08-2.09	0.014991
CTHRC1	1.32	1.05-1.64	0.015102
ZNF541	0.77	0.63-0.95	0.015144
MPO	0.65	0.46-0.92	0.015203
ELN	1.35	1.06-1.73	0.015378
SLC5A2	1.27	1.05-1.55	0.015514
PKD2L1	0.77	0.63-0.95	0.015527
TOX	1.34	1.06-1.7	0.015536
B3GALT5	0.79	0.65-0.96	0.015628
CILP2	1.38	1.06-1.8	0.015682
GMNC	1.29	1.05-1.58	0.015811
FRZB	1.57	1.09-2.27	0.015857
RBP4	0.87	0.78-0.97	0.015859
TCEAL7	1.34	1.06-1.71	0.015945
NXNL2	0.76	0.6-0.95	0.015973
KRTAP2_3	1.37	1.06-1.76	0.015992
CENPU	1.67	1.1-2.54	0.016065
KLRG2	0.79	0.65-0.96	0.016179
C16orf89	1.24	1.04-1.49	0.016219
APOBR	0.62	0.41-0.91	0.016241
CFAP65	0.79	0.65-0.96	0.016293
GABRD	1.35	1.06-1.73	0.016568
TRIM9	0.74	0.57-0.95	0.016627
ABAT	0.71	0.53-0.94	0.016636
DLGAP1	0.82	0.69-0.96	0.016664
SPSB4	1.33	1.05-1.69	0.016771
LNP1	0.73	0.57-0.95	0.016828
OVOL1	0.8	0.66-0.96	0.016878
TK1	1.65	1.09-2.48	0.017043
COL14A1	1.32	1.05-1.65	0.017049
ZFHX4	1.26	1.04-1.53	0.017457
WFDC5	0.82	0.69-0.97	0.017479
FZD1	0.72	0.55-0.94	0.017506
SPOCD1	1.29	1.05-1.59	0.017617
MGP	1.39	1.06-1.82	0.01767
LILRB4	0.69	0.51-0.94	0.017811
DPEP2	0.68	0.49-0.94	0.017812
SPHK1	0.68	0.5-0.94	0.017917
HSPB6	1.32	1.05-1.66	0.017918
MT1E	0.78	0.63-0.96	0.01798
CLDN3	0.82	0.7-0.97	0.018008
UPK1B	0.84	0.72-0.97	0.018033
ALOX15B	0.78	0.63-0.96	0.018033
PDE7B	0.66	0.47-0.93	0.018126
PKIB	0.67	0.48-0.93	0.018233
PHGDH	1.41	1.06-1.87	0.018354
MYO1A	0.67	0.49-0.94	0.01849
ZNF334	0.79	0.65-0.96	0.018495
PDIA2	1.32	1.05-1.65	0.018536
CHRNA5	1.44	1.06-1.94	0.018614
TSPAN7	1.43	1.06-1.94	0.018651
SMOC2	1.38	1.05-1.81	0.018986
CACNA2D4	0.66	0.46-0.93	0.018996
NEIL3	1.32	1.05-1.66	0.019025
FNDC4	0.74	0.58-0.95	0.019225
MYB	1.5	1.07-2.12	0.019405
CHRNA1	0.79	0.66-0.96	0.019418
CD33	0.65	0.46-0.93	0.019436
EPOP	1.51	1.07-2.13	0.019657
MYO16	1.58	1.08-2.33	0.019736
MAJIN	0.78	0.63-0.96	0.019817
DTNA	0.69	0.51-0.94	0.019822
SELE	1.32	1.04-1.66	0.019825
TP73	1.43	1.06-1.93	0.019903
TRIM2	0.65	0.45-0.93	0.019936
GATS	0.6	0.39-0.92	0.020015
ADCY1	1.27	1.04-1.55	0.020025
TMSB15A	1.57	1.07-2.31	0.020036
ANK1	0.78	0.63-0.96	0.020053
SIM1	0.81	0.68-0.97	0.020107
RAB6B	0.68	0.49-0.94	0.020293
LILRA4	0.75	0.59-0.96	0.02042
BEST3	0.73	0.56-0.95	0.020443
GJA4	1.53	1.07-2.19	0.020795
LMNTD2	0.6	0.39-0.93	0.020838
BEST4	0.68	0.5-0.94	0.020894
CACNA1C	1.43	1.06-1.94	0.02096
FSHR	0.74	0.57-0.95	0.020971
SYCE1L	0.72	0.54-0.95	0.021101
THRB	1.61	1.07-2.43	0.021131
GRIN2A	1.26	1.04-1.53	0.021257
FN1	1.24	1.03-1.5	0.021542
AR	0.77	0.61-0.96	0.021606
MAPK15	0.81	0.68-0.97	0.021619
LTBP2	1.32	1.04-1.68	0.021628
TPSB2	0.8	0.67-0.97	0.021673
SIX1	1.27	1.04-1.56	0.021723
LHX6	1.54	1.06-2.23	0.021855
HOXA13	1.2	1.03-1.39	0.022352
TNFRSF9	1.29	1.04-1.61	0.022379
HOXD10	1.27	1.03-1.56	0.022468
ERC2	0.7	0.51-0.95	0.022724
ACTG2	1.23	1.03-1.47	0.02294
HOXC13	1.24	1.03-1.5	0.02294
CLUL1	0.65	0.44-0.94	0.023596
EHD2	0.68	0.49-0.95	0.023706
FAM46B	0.69	0.5-0.95	0.023774
TRPC6	1.34	1.04-1.73	0.023832
F2R	1.64	1.07-2.51	0.024001
THRSP	1.24	1.03-1.5	0.024034
FTCD	0.87	0.77-0.98	0.02407
SLC52A3	1.25	1.03-1.51	0.024188
PLCG2	1.57	1.06-2.33	0.024387
F3	1.39	1.04-1.86	0.024526
HSPB2	0.76	0.61-0.97	0.024574
VSTM2L	0.84	0.73-0.98	0.024649
C4orf26	1.5	1.05-2.13	0.024694
LILRA1	0.64	0.44-0.95	0.024697
PMFBP1	0.6	0.39-0.94	0.024952
BCL6B	1.52	1.05-2.2	0.02501
CACHD1	1.36	1.04-1.77	0.025039
METTL27	0.72	0.54-0.96	0.025066
NTRK1	1.43	1.05-1.96	0.025088
CHST4	1.44	1.05-1.98	0.025253
PLEKHN1	0.75	0.59-0.97	0.025294
CNTN6	0.87	0.76-0.98	0.02534
SHBG	0.6	0.38-0.94	0.025388
NIPAL1	0.62	0.41-0.94	0.025487
PILRA	0.61	0.4-0.94	0.025678
PYCR1	1.4	1.04-1.87	0.025684
C9orf24	0.62	0.41-0.94	0.025706
SLC25A34	0.68	0.49-0.96	0.025797
GAL3ST3	0.81	0.67-0.97	0.025835
CYB5A	0.67	0.47-0.95	0.02607
ST6GALNAC3	1.58	1.06-2.36	0.026072
ITGA11	1.34	1.03-1.72	0.026128
GAS1	1.4	1.04-1.87	0.026177
GATA5	1.24	1.03-1.49	0.026215
SNAI2	1.37	1.04-1.8	0.026218
KCTD4	0.76	0.6-0.97	0.026317
KRT7	0.85	0.73-0.98	0.02633
TSPAN2	1.46	1.05-2.04	0.026466
FAM173A	0.57	0.35-0.94	0.026512
MTURN	0.54	0.31-0.93	0.026691
SYTL5	1.22	1.02-1.46	0.026876
PIMREG	1.49	1.05-2.13	0.026981
TPK1	0.72	0.54-0.96	0.0272
HIST1H2BH	1.35	1.03-1.77	0.027251
MGAT3	1.26	1.03-1.54	0.027277
DAAM2	1.41	1.04-1.92	0.027277
TGM5	1.3	1.03-1.65	0.02728
HAGHL	0.72	0.53-0.96	0.027498
RNF175	0.66	0.46-0.96	0.027662
SLC1A2	1.36	1.03-1.78	0.027703
CDH13	1.35	1.03-1.77	0.027734
PIGZ	0.6	0.38-0.95	0.027843
THY1	1.33	1.03-1.72	0.028266
UPB1	0.72	0.54-0.97	0.028293
SPATA12	0.65	0.44-0.96	0.028697
CLNK	1.56	1.05-2.32	0.028927
CFAP52	0.61	0.39-0.95	0.02893
MARCO	0.8	0.65-0.98	0.029027
DCC	1.37	1.03-1.81	0.029047
FJX1	1.49	1.04-2.13	0.029083
NAT8	0.88	0.78-0.99	0.029398
TLR7	0.74	0.56-0.97	0.029439
SPTLC3	0.67	0.47-0.96	0.029528
SLC4A1	1.24	1.02-1.51	0.029802
KBTBD12	0.54	0.31-0.94	0.029897
SCN4A	1.5	1.04-2.17	0.029952
CCL3	0.74	0.57-0.97	0.030051
FOXA1	1.16	1.01-1.34	0.030097
SCN1B	0.71	0.53-0.97	0.030116
HS3ST3B1	1.34	1.03-1.73	0.030292
PAH	1.14	1.01-1.28	0.030436
QRFPR	0.84	0.71-0.98	0.030498
SP140	1.55	1.04-2.31	0.03051
HPCAL4	1.34	1.03-1.75	0.03053
PAQR4	1.66	1.05-2.63	0.030629
RAB31	0.57	0.35-0.95	0.030675
KIF26A	1.38	1.03-1.85	0.030794
PTPRO	0.68	0.48-0.97	0.03089
PTCRA	0.67	0.47-0.96	0.030904
SCTR	1.4	1.03-1.9	0.030928
METRN	0.65	0.44-0.96	0.031213
ZNF385D	1.24	1.02-1.52	0.031498
VSTM2A	0.86	0.75-0.99	0.031555
LDLR	1.27	1.02-1.57	0.032042
MIR6886	1.27	1.02-1.57	0.032042
ADRA2A	1.29	1.02-1.62	0.032064
MEOX2	1.3	1.02-1.66	0.032198
CLSPN	1.43	1.03-1.99	0.032387
TLE6	1.31	1.02-1.67	0.032466
LHFP	1.47	1.03-2.09	0.032505
LRRC75B	0.78	0.62-0.98	0.032659
SYNPO2	1.33	1.02-1.72	0.032681
FHL5	1.3	1.02-1.66	0.032703
E2F2	1.51	1.03-2.22	0.03285
GBP4	1.38	1.03-1.86	0.0329
KCNK17	1.6	1.04-2.47	0.033015
PGA5	0.72	0.53-0.97	0.033112
SYT1	1.25	1.02-1.54	0.033162
PCDH18	1.39	1.03-1.88	0.03327
FAM189A1	0.83	0.69-0.99	0.033419
PTGER3	1.18	1.01-1.38	0.033423
DFNB59	0.69	0.49-0.97	0.033554
BMPR1B	1.21	1.02-1.45	0.033601
LMX1B	1.25	1.02-1.54	0.033785
JPH2	0.77	0.6-0.98	0.034
COL11A1	1.23	1.02-1.48	0.034065
CDT1	1.6	1.04-2.47	0.034068
GPRIN1	1.72	1.04-2.85	0.03412
KCNH2	0.8	0.65-0.98	0.03415
PPP1R1A	0.83	0.69-0.99	0.034195
GDF6	1.26	1.02-1.56	0.034225
HRCT1	0.75	0.58-0.98	0.034248
P2RY12	0.71	0.51-0.97	0.034257
C14orf37	0.67	0.46-0.97	0.034645
TNFRSF10C	0.72	0.52-0.98	0.034651
LOC254896	0.72	0.52-0.98	0.034651
AOC1	0.88	0.79-0.99	0.034691
COL12A1	1.33	1.02-1.74	0.034715
PFKFB3	1.45	1.03-2.03	0.034773
ADAMTS6	1.49	1.03-2.16	0.034795
ABCD2	1.41	1.02-1.94	0.035228
CASQ2	1.3	1.02-1.67	0.035282
MND1	1.65	1.04-2.64	0.035298
FXYD6	0.64	0.42-0.97	0.035326
DRC7	0.8	0.65-0.98	0.035366
BAMBI	0.76	0.59-0.98	0.035382
NXN	0.68	0.48-0.97	0.035386
C10orf142	0.68	0.48-0.97	0.035533
SPTB	1.58	1.03-2.41	0.035649
MIR7855	1.58	1.03-2.41	0.035649
RTL4	0.75	0.57-0.98	0.035665
LOXL2	1.52	1.03-2.24	0.03576
PHEX	1.34	1.02-1.77	0.035804
HAO2	0.85	0.73-0.99	0.035886
C16orf74	0.79	0.63-0.98	0.036132
DBNDD1	0.66	0.44-0.97	0.036466
CCL11	1.32	1.02-1.7	0.036741
DNM3	1.5	1.02-2.18	0.036891
CFAP157	0.61	0.38-0.97	0.036967
MSI1	1.29	1.02-1.63	0.037181
DNA2	1.59	1.03-2.46	0.037327
CD300LF	0.72	0.53-0.98	0.03737
NIPAL4	1.22	1.01-1.47	0.037561
TNFSF10	0.74	0.55-0.98	0.037609
PRAM1	0.71	0.51-0.98	0.037625
NDNF	1.28	1.01-1.61	0.037635
CSF1R	0.69	0.49-0.98	0.037791
ARHGAP20	1.46	1.02-2.07	0.037814
PNMA2	0.8	0.65-0.99	0.037932
TYRO3	1.38	1.02-1.88	0.037967
CD14	0.71	0.51-0.98	0.03845
NUGGC	1.39	1.02-1.91	0.038531
LMOD1	1.28	1.01-1.62	0.038547
PRSS53	1.54	1.02-2.31	0.038669
FOXC2	1.35	1.02-1.79	0.038951
TMSB15B	1.54	1.02-2.33	0.038958
MYRFL	0.76	0.59-0.99	0.039163
SOX5	1.25	1.01-1.55	0.039273
ABI3BP	0.81	0.67-0.99	0.039574
C5orf67	0.64	0.42-0.98	0.039615
PLD4	0.67	0.46-0.98	0.039773
CDH6	0.79	0.62-0.99	0.039917
SIGLEC9	0.69	0.49-0.98	0.039921
HMCN1	1.33	1.01-1.75	0.039938
CNFN	0.68	0.48-0.98	0.040022
HECW2	1.3	1.01-1.68	0.04012
CACNA1E	1.26	1.01-1.58	0.040152
AQP6	1.41	1.02-1.97	0.040368
SPTBN2	0.74	0.56-0.99	0.040433
C9orf135	0.68	0.48-0.98	0.040589
LRRN4	0.84	0.72-0.99	0.040864
MYOM1	0.6	0.36-0.98	0.041116
CENPK	1.54	1.02-2.34	0.041198
WFDC2	0.79	0.63-0.99	0.041283
WISP1	1.43	1.01-2.03	0.041405
UNC79	0.67	0.46-0.98	0.041451
BRSK2	1.23	1.01-1.51	0.041722
LRRC25	0.71	0.51-0.99	0.042041
PLA2G4F	1.2	1.01-1.42	0.042093
FAM183A	0.81	0.66-0.99	0.042593
PRELP	1.26	1.01-1.58	0.042874
ITM2A	1.28	1.01-1.62	0.043132
DNAAF3	0.7	0.5-0.99	0.043238
ROBO2	0.77	0.59-0.99	0.043428
RGS1	0.7	0.5-0.99	0.043496
BIN1	0.77	0.6-0.99	0.043561
MRGPRF	1.33	1.01-1.75	0.043608
PDE1C	1.25	1.01-1.55	0.043641
CCDC136	0.56	0.32-0.98	0.043651
OSM	0.73	0.54-0.99	0.043743
SGIP1	1.3	1.01-1.67	0.043752
VMO1	0.64	0.42-0.99	0.043821
PRR15	0.68	0.47-0.99	0.043894
VWA2	0.74	0.55-0.99	0.044088
HIST1H2BJ	1.45	1.01-2.09	0.044138
IGFN1	1.13	1-1.27	0.04414
ADGRL4	1.49	1.01-2.19	0.044227
TSNAXIP1	0.71	0.51-0.99	0.044307
TP53AIP1	1.29	1.01-1.66	0.04463
NKD1	1.36	1.01-1.83	0.044747
PADI3	1.12	1-1.26	0.044918
ADH1C	1.29	1.01-1.67	0.04521
IGFBP5	1.37	1.01-1.88	0.045264
MFAP3L	0.64	0.41-0.99	0.045391
ATG16L2	0.63	0.4-0.99	0.045551
IDUA	0.61	0.37-0.99	0.045958
PDGFRA	1.24	1-1.54	0.046182
ALOX5	0.71	0.51-0.99	0.046184
CACNA1H	1.31	1-1.71	0.046251
SLC4A10	0.64	0.41-0.99	0.046507
VSIG4	0.75	0.57-1	0.046567
ANO3	1.35	1-1.82	0.046881
PRSS23	1.38	1-1.89	0.047328
NKAPL	0.69	0.48-1	0.047674
C8orf46	0.78	0.6-1	0.047779
ZBP1	1.5	1-2.25	0.047923
CHIT1	0.88	0.78-1	0.048001
GAD1	1.21	1-1.45	0.048013
ATP1A3	1.2	1-1.43	0.048145
MCCD1	1.18	1-1.38	0.048147
LAIR1	0.71	0.51-1	0.048174
TSACC	1.64	1-2.67	0.048351
APOC1	0.8	0.64-1	0.048368
INSC	1.26	1-1.6	0.048504
ADGRF5	1.39	1-1.92	0.049028
UNC13A	1.22	1-1.5	0.049484
VIL1	0.85	0.72-1	0.049499
SH2D1A	1.33	1-1.76	0.049522
AMH	1.26	1-1.59	0.04956
MIR4321	1.26	1-1.59	0.04956
GRIP2	1.26	1-1.59	0.049713
NME9	0.68	0.46-1	0.049777
IDO1	1.36	1-1.85	0.050192
FHL1	0.84	0.7-1	0.050212
SYT14	1.32	1-1.75	0.050227
FLNC	0.81	0.66-1	0.050453
LY86	0.74	0.55-1	0.050516
PIK3R5	0.72	0.51-1	0.050823
PTGIR	1.46	1-2.13	0.050895
MUC3A	0.85	0.71-1	0.051015
GPRC5B	1.38	1-1.9	0.051103
CCDC146	0.77	0.59-1	0.051343
TNFSF9	1.4	1-1.97	0.051681
ATP13A4	0.77	0.59-1	0.051755
UNC5C	1.24	1-1.53	0.052128
CD163	0.78	0.6-1	0.052218
PLS3	1.53	1-2.36	0.05253
STC1	1.27	1-1.63	0.052591
ADAMTS17	0.68	0.46-1	0.05262
RCAN1	0.64	0.4-1.01	0.052675
LOC102723996	0.78	0.61-1	0.052735
RASSF9	1.29	1-1.67	0.053118
TNNI2	0.69	0.48-1.01	0.053132
NOCT	1.55	0.99-2.41	0.053389
CEACAM1	1.35	1-1.82	0.053442
ASPDH	0.78	0.6-1	0.053458
PLN	1.25	1-1.57	0.053551
SLC2A12	1.29	1-1.67	0.053677
WISP2	1.26	1-1.61	0.053732
SPI1	0.7	0.48-1.01	0.053766
PRRG3	1.28	1-1.65	0.053902
ZNF860	0.72	0.52-1.01	0.05425
MPP6	0.72	0.51-1.01	0.054889
CHST13	0.82	0.67-1	0.054891
RUFY4	1.33	0.99-1.79	0.054951
SLC6A7	0.6	0.36-1.01	0.055474
GUCA1C	1.28	0.99-1.64	0.055598
OGN	1.18	1-1.39	0.055741
APLNR	1.25	0.99-1.57	0.055828
KREMEN2	1.36	0.99-1.86	0.055949
WNT5A	0.74	0.54-1.01	0.055982
SGCA	1.38	0.99-1.92	0.056132
PCDH1	1.27	0.99-1.61	0.056241
HPGD	1.21	0.99-1.48	0.056341
HK3	0.71	0.5-1.01	0.056352
FCGR2B	0.78	0.61-1.01	0.056469
C10orf107	0.81	0.66-1.01	0.056665
SLC6A15	1.19	1-1.42	0.056703
MRVI1	1.34	0.99-1.8	0.05674
OXCT2	0.71	0.5-1.01	0.056756
LILRA6	0.76	0.57-1.01	0.056768
UBXN11	0.62	0.38-1.01	0.056769
PITX2	1.13	1-1.28	0.056803
SPON2	0.84	0.7-1.01	0.056872
ESPN	0.8	0.64-1.01	0.057041
CAMK1D	0.69	0.48-1.01	0.057149
SPNS3	0.73	0.53-1.01	0.057217
ACACB	0.59	0.34-1.02	0.057505
PNOC	1.3	0.99-1.71	0.057583
KNDC1	0.84	0.7-1.01	0.057962
VSIG1	1.4	0.99-1.98	0.057969
SLAMF9	0.67	0.44-1.01	0.058317
FKBP10	1.25	0.99-1.58	0.058344
PAQR9	0.78	0.61-1.01	0.058385
TYROBP	0.73	0.53-1.01	0.058416
ZNF98	1.32	0.99-1.76	0.058426
ADAM12	1.34	0.99-1.83	0.058522
PRDM8	1.38	0.99-1.94	0.058911
FZD7	1.36	0.99-1.88	0.058961
NLRP12	0.69	0.46-1.01	0.059305
GREM2	1.46	0.99-2.16	0.059489
SLC52A1	0.83	0.68-1.01	0.060315
SLC22A7	0.88	0.78-1.01	0.060534
C4orf47	0.74	0.54-1.01	0.061438
CLEC18B	0.81	0.64-1.01	0.061551
FGR	0.72	0.51-1.02	0.061581
CNDP1	0.74	0.53-1.02	0.062223
CSF3R	0.75	0.55-1.02	0.062288
EGFL6	1.2	0.99-1.45	0.062367
C1QTNF7	1.29	0.99-1.67	0.062431
ITPKA	1.29	0.99-1.69	0.062475
C2CD4A	1.18	0.99-1.4	0.062663
MOV10L1	1.44	0.98-2.11	0.063002
FAM83B	1.18	0.99-1.41	0.063007
HPGDS	0.72	0.51-1.02	0.063273
PCSK4	0.66	0.43-1.02	0.063281
ZNF385B	0.86	0.73-1.01	0.063368
CHL1	0.85	0.71-1.01	0.063584
NEGR1	1.23	0.99-1.54	0.063774
TRIM73	0.72	0.52-1.02	0.064214
HCFC1R1	0.65	0.41-1.03	0.064374
PERM1	0.76	0.58-1.02	0.064409
SH2D2A	1.31	0.98-1.75	0.064585
NPR3	0.83	0.68-1.01	0.064853
AQP2	1.17	0.99-1.39	0.064901
PGGHG	0.83	0.68-1.01	0.064956
SYCE3	0.75	0.55-1.02	0.064957
CRLF2	1.59	0.97-2.6	0.064958
CAMK2N2	1.28	0.98-1.65	0.065015
PM20D1	1.23	0.99-1.54	0.065032
PYHIN1	1.32	0.98-1.77	0.065046
SCEL	0.88	0.77-1.01	0.065239
ITGB4	0.72	0.51-1.02	0.065532
FLT1	1.37	0.98-1.92	0.065581
SCN9A	1.18	0.99-1.42	0.06566
S100A5	1.4	0.98-2.01	0.065729
KCNJ4	0.81	0.65-1.01	0.065876
NAALADL2	0.73	0.53-1.02	0.065884
SATB2	0.76	0.57-1.02	0.065891
SOSTDC1	0.9	0.8-1.01	0.065963
LRRC39	0.68	0.45-1.03	0.065994
PLA1A	1.29	0.98-1.69	0.066144
GGT6	0.85	0.71-1.01	0.066336
TMEM252	0.87	0.76-1.01	0.066337
SORL1	0.67	0.44-1.03	0.066493
NMRK2	1.12	0.99-1.26	0.066528
PDE4C	1.33	0.98-1.82	0.066637
LOC729966	1.33	0.98-1.82	0.066637
NXPE4	0.78	0.6-1.02	0.067
CHRNB2	0.75	0.55-1.02	0.067004
DACH1	1.25	0.98-1.6	0.067097
TLN2	0.62	0.37-1.03	0.067306
REM1	1.48	0.97-2.26	0.067443
KCNIP3	0.82	0.65-1.01	0.067637
PRODH	0.75	0.55-1.02	0.068076
LOC102724788	0.75	0.55-1.02	0.068076
NT5DC3	1.57	0.97-2.56	0.068316
P2RY13	0.73	0.52-1.02	0.068448
SNAI1	1.25	0.98-1.59	0.068628
PCDHGA12	1.27	0.98-1.65	0.068678
GPX2	1.11	0.99-1.24	0.068887
GPAT3	1.38	0.98-1.97	0.068952
GRIK5	1.2	0.99-1.46	0.069289
LAMA2	1.44	0.97-2.12	0.069306
MYH11	1.23	0.98-1.53	0.069425
IL20RB	1.24	0.98-1.56	0.069462
STAT4	1.49	0.97-2.29	0.069701
KNG1	1.14	0.99-1.32	0.070027
AOC3	1.32	0.98-1.79	0.070086
RASGRP4	0.67	0.44-1.03	0.070132
CPA3	0.84	0.69-1.01	0.070235
LUM	1.18	0.99-1.42	0.070359
GFAP	0.8	0.62-1.02	0.070672
PEG3	1.36	0.97-1.89	0.070676
LRRC32	1.47	0.97-2.25	0.070725
CECR6	0.67	0.43-1.03	0.070816
ZFR2	1.26	0.98-1.63	0.070884
PLPP2	0.86	0.72-1.01	0.070985
KL	0.85	0.71-1.01	0.071149
DLL1	1.24	0.98-1.56	0.07129
KDR	1.33	0.98-1.81	0.07139
TSPAN5	1.21	0.98-1.49	0.071457
A2ML1	1.18	0.99-1.42	0.07155
MESP1	0.74	0.53-1.03	0.071648
LINGO3	0.67	0.43-1.04	0.07196
COLQ	0.61	0.36-1.05	0.072262
HOXA3	0.76	0.57-1.03	0.072657
PAMR1	1.3	0.98-1.73	0.072918
CPN2	0.86	0.74-1.01	0.072923
MESP2	0.78	0.59-1.02	0.073123
CAMK2B	0.85	0.72-1.02	0.073697
GLRB	0.84	0.69-1.02	0.07375
CDH5	1.48	0.96-2.26	0.073831
DNAAF1	0.78	0.59-1.02	0.073906
TMEM213	0.84	0.7-1.02	0.074915
RGMA	1.24	0.98-1.56	0.075032
DPP6	1.18	0.98-1.42	0.075237
GAPT	0.72	0.5-1.03	0.075254
GYPC	0.76	0.56-1.03	0.075337
SLC6A19	0.88	0.77-1.01	0.075506
HSD11B1	1.38	0.97-1.97	0.075955
SV2B	1.2	0.98-1.47	0.076087
TMEM179	1.2	0.98-1.46	0.076121
C9orf66	0.76	0.55-1.03	0.07634
F11	0.76	0.56-1.03	0.076354
AFF2	1.33	0.97-1.82	0.076421
PRSS22	1.14	0.99-1.33	0.076902
PDF	0.79	0.61-1.03	0.077035
CRACR2A	0.67	0.43-1.05	0.077463
KCTD15	1.25	0.98-1.6	0.077521
AIFM3	0.73	0.51-1.04	0.077975
WNT10A	1.25	0.97-1.61	0.078013
KCTD8	1.21	0.98-1.51	0.078025
CD4	0.71	0.49-1.04	0.078143
SERPINA10	1.58	0.95-2.62	0.078206
GLDN	0.8	0.63-1.03	0.078427
PLEKHH2	0.82	0.65-1.02	0.07891
SLITRK5	0.82	0.65-1.02	0.079599
SNAP91	1.15	0.98-1.35	0.07981
FBXO41	0.76	0.56-1.03	0.079817
USP2	0.83	0.67-1.02	0.079915
PTH1R	0.86	0.73-1.02	0.079936
GRIA4	0.8	0.63-1.03	0.079959
CD300C	0.7	0.47-1.04	0.080228
DPYSL4	1.19	0.98-1.45	0.080264
OTOF	1.24	0.97-1.59	0.080344
PC	0.71	0.48-1.04	0.080639
TMEM200C	1.2	0.98-1.48	0.080666
ITGA3	0.68	0.44-1.05	0.08082
CLEC7A	0.71	0.49-1.04	0.080851
GRAMD1B	1.29	0.97-1.7	0.080917
ANKRD33	1.26	0.97-1.64	0.080979
CDH3	1.14	0.98-1.31	0.080986
ODF3B	0.72	0.49-1.04	0.0811
MSC	1.2	0.98-1.47	0.0813
IL4I1	1.35	0.96-1.91	0.081474
CAMK2N1	1.39	0.96-2.01	0.081611
RIPOR3	0.78	0.59-1.03	0.081656
TNFAIP6	0.87	0.75-1.02	0.081819
ECHDC3	0.83	0.67-1.02	0.08183
ITGA1	1.4	0.96-2.05	0.081872
ETNPPL	0.84	0.69-1.02	0.081986
KIAA0895L	0.69	0.45-1.05	0.082225
MS4A6A	0.74	0.53-1.04	0.082611
EN2	1.17	0.98-1.39	0.082646
C9orf172	0.65	0.4-1.06	0.08274
USH1G	0.84	0.7-1.02	0.082905
GGT2	0.79	0.61-1.03	0.083486
LOC102724197	0.79	0.61-1.03	0.083486
ARHGDIG	1.2	0.98-1.47	0.08351
B4GALNT4	1.14	0.98-1.32	0.083514
IGSF6	0.73	0.52-1.04	0.084085
HGFAC	0.85	0.71-1.02	0.084108
TSHZ3	1.41	0.95-2.09	0.084393
MUC6	1.33	0.96-1.83	0.084455
ZYG11A	1.24	0.97-1.58	0.084528
CYP27C1	0.84	0.68-1.02	0.084529
KCNE1	0.7	0.46-1.05	0.084535
SLC9A2	1.19	0.98-1.46	0.084549
ZNF99	1.32	0.96-1.82	0.084592
OSBPL6	1.27	0.97-1.68	0.084984
WFDC12	0.86	0.73-1.02	0.085006
UGT2B11	0.8	0.62-1.03	0.085034
SLC28A2	1.41	0.95-2.08	0.085151
TAS2R31	1.55	0.94-2.55	0.085306
TMEM174	0.84	0.68-1.03	0.085693
WBSCR17	1.2	0.97-1.49	0.086185
PODXL	1.37	0.96-1.97	0.086335
CCR3	1.37	0.96-1.96	0.086687
LILRB3	0.75	0.53-1.04	0.086845
LOC102725035	0.75	0.53-1.04	0.086845
LOC107987425	0.75	0.53-1.04	0.086845
LOC107987462	0.75	0.53-1.04	0.086845
C17orf50	0.73	0.51-1.05	0.086856
SEC16B	0.69	0.45-1.05	0.086887
FAM43A	0.7	0.46-1.05	0.086919
APOH	1.19	0.98-1.44	0.086954
GJA5	1.36	0.96-1.92	0.087361
TRIM74	0.74	0.53-1.04	0.087498
TMEM108	1.24	0.97-1.59	0.087788
ADAMTS13	0.71	0.49-1.05	0.087954
ADAMTS2	1.25	0.97-1.63	0.088158
IGFL2	1.31	0.96-1.8	0.088239
CKMT2	1.23	0.97-1.55	0.088308
EMP3	0.71	0.48-1.05	0.088716
PF4	0.7	0.47-1.06	0.088995
DLEU7	0.73	0.51-1.05	0.08935
AVPR1A	1.25	0.97-1.62	0.089393
TSLP	0.83	0.66-1.03	0.089542
NABP1	1.5	0.94-2.41	0.089544
IYD	0.86	0.72-1.02	0.089565
ACSM1	0.8	0.62-1.03	0.08961
CD93	1.43	0.95-2.17	0.089788
CCKBR	0.76	0.55-1.04	0.089876
LPL	0.79	0.59-1.04	0.09006
ARMC3	0.82	0.66-1.03	0.09039
ADRA2C	1.24	0.97-1.6	0.090394
EFEMP1	1.22	0.97-1.53	0.090709
UMOD	1.18	0.97-1.43	0.09086
MCIDAS	1.32	0.96-1.83	0.09089
ANO4	0.82	0.64-1.03	0.090995
KRT33B	0.7	0.46-1.06	0.091047
HAMP	0.79	0.6-1.04	0.091251
CPED1	1.29	0.96-1.74	0.091445
GPR146	1.54	0.93-2.56	0.092957
EMILIN1	1.28	0.96-1.71	0.093138
AVPR2	1.25	0.96-1.61	0.093248
GABRP	1.2	0.97-1.49	0.093255
LGI2	1.29	0.96-1.73	0.093429
SPATA6L	0.66	0.41-1.07	0.09355
GABRB2	1.25	0.96-1.63	0.093737
DNAH3	1.33	0.95-1.84	0.093815
HMGA2	1.18	0.97-1.43	0.094007
LIPH	0.82	0.66-1.03	0.094047
STUM	1.15	0.98-1.35	0.094103
THSD7B	1.22	0.97-1.53	0.094429
CD300LB	0.78	0.58-1.04	0.094588
ERBB4	1.16	0.97-1.38	0.094886
S1PR3	1.32	0.95-1.83	0.095155
JAKMIP1	1.32	0.95-1.83	0.095487
C11orf96	1.29	0.96-1.75	0.095499
BRINP2	1.18	0.97-1.42	0.095886
HTR7	0.74	0.52-1.05	0.095975
PSORS1C1	0.76	0.55-1.05	0.096267
MLIP	0.78	0.58-1.05	0.096301
SH3BP5	1.33	0.95-1.86	0.096336
FBLN2	1.28	0.96-1.7	0.096543
NUAK2	1.41	0.94-2.12	0.09673
ITGB2	0.74	0.52-1.05	0.096986
FGF20	0.71	0.47-1.06	0.09707
NFKBID	0.69	0.44-1.07	0.09718
SEPT4	1.44	0.94-2.22	0.097419
GIPC2	0.85	0.69-1.03	0.097589
CCDC178	0.76	0.56-1.05	0.097892
SLC39A8	0.79	0.61-1.04	0.098453
ANGPT1	1.24	0.96-1.61	0.098479
STMN3	0.79	0.59-1.05	0.098707
IFNE	0.81	0.64-1.04	0.098951
PITX1	1.12	0.98-1.28	0.099089
APOC2	0.74	0.52-1.06	0.099652
HLA_A	0.69	0.44-1.07	0.09971
DIO2	1.21	0.96-1.52	0.100149
SLC14A1	1.19	0.97-1.46	0.10016
C1QTNF2	1.35	0.94-1.95	0.100669
GPT	0.83	0.66-1.04	0.100893
ZMAT3	0.64	0.38-1.09	0.100904
CLDN10	0.86	0.72-1.03	0.101598
DOC2B	1.21	0.96-1.51	0.102194
NRBP2	0.72	0.49-1.07	0.102411
MIR6845	0.72	0.49-1.07	0.102411
ATP1B2	1.27	0.95-1.7	0.103235
ALDH4A1	0.76	0.54-1.06	0.10367
GPR3	1.45	0.93-2.27	0.104315
C1orf127	0.79	0.59-1.05	0.104452
TESC	0.85	0.7-1.03	0.104495
TRPV4	0.74	0.52-1.06	0.104503
HOXB13	1.11	0.98-1.27	0.104523
C9	1.35	0.94-1.95	0.104617
ELFN2	0.84	0.69-1.04	0.10509
SLC5A4	1.3	0.95-1.79	0.10516
CD274	1.27	0.95-1.68	0.105787
MYOZ3	1.3	0.95-1.8	0.105948
CCL18	0.91	0.81-1.02	0.105996
SYT15	1.35	0.94-1.95	0.106025
LOC102724488	1.35	0.94-1.95	0.106025
BHMT	0.87	0.74-1.03	0.106181
LAPTM5	0.74	0.51-1.07	0.107111
NPW	1.41	0.93-2.14	0.107122
LIMS2	0.74	0.51-1.07	0.107168
NFAM1	0.76	0.54-1.06	0.107498
ALK	0.79	0.59-1.05	0.108738
PCDHGA1	1.25	0.95-1.66	0.108958
IFITM5	0.74	0.51-1.07	0.109157
RASSF2	0.67	0.41-1.1	0.109519
EMP2	1.25	0.95-1.64	0.109614
RHOBTB3	1.31	0.94-1.83	0.109836
GRHL2	1.13	0.97-1.3	0.110175
SCUBE1	1.31	0.94-1.83	0.110501
SH2D5	0.78	0.58-1.06	0.110845
C4orf32	1.5	0.91-2.46	0.111116
CD84	0.76	0.54-1.07	0.111152
MUC12	0.88	0.75-1.03	0.11175
SARDH	0.8	0.61-1.05	0.11209
GTSF1	1.35	0.93-1.97	0.112322
ART4	1.29	0.94-1.76	0.112506
GPR153	0.78	0.57-1.06	0.112618
CCR9	0.82	0.64-1.05	0.113046
HIST1H3G	1.32	0.94-1.87	0.113684
ITGB8	0.83	0.65-1.05	0.113785
ATP8B3	0.77	0.56-1.06	0.113995
DUSP4	1.16	0.96-1.39	0.114555
THEMIS2	0.76	0.54-1.07	0.115185
CHST1	1.24	0.95-1.62	0.115346
SCIMP	0.73	0.5-1.08	0.115521
TBXA2R	1.35	0.93-1.96	0.11559
LRRC46	0.69	0.44-1.09	0.115593
NKG7	1.2	0.96-1.5	0.115743
PDCD1	1.22	0.95-1.56	0.115832
B3GAT1	0.85	0.69-1.04	0.115862
LFNG	0.76	0.54-1.07	0.116016
DUSP26	1.27	0.94-1.72	0.116173
MSRA	0.73	0.49-1.08	0.116317
HS3ST2	0.89	0.76-1.03	0.116403
CNGB1	1.23	0.95-1.59	0.116453
SORCS2	1.14	0.97-1.34	0.11707
GBP5	1.25	0.95-1.65	0.117476
NPIPB3	1.33	0.93-1.91	0.117516
NPIPB4	1.33	0.93-1.91	0.117516
ADAMTSL5	0.83	0.66-1.05	0.117816
C5AR1	0.72	0.47-1.09	0.118103
CENPM	1.32	0.93-1.86	0.118124
EPCAM	1.4	0.92-2.15	0.118334
CNGA1	0.74	0.51-1.08	0.118503
HAS3	1.24	0.95-1.63	0.118541
EFCAB12	0.8	0.61-1.06	0.118549
MYCT1	1.4	0.92-2.13	0.118582
COLEC10	0.8	0.6-1.06	0.118661
C17orf97	0.76	0.53-1.07	0.118898
RETREG1	0.82	0.64-1.05	0.119002
CD86	0.76	0.53-1.07	0.119082
GBP2	1.44	0.91-2.28	0.119118
CDK5RAP3	0.65	0.38-1.12	0.119148
SLC17A9	1.3	0.93-1.82	0.119323
POLN	0.69	0.43-1.1	0.119369
HTRA4	0.84	0.67-1.05	0.119524
MECOM	1.19	0.96-1.48	0.119881
INA	1.14	0.97-1.36	0.120078
PAPLN	0.8	0.61-1.06	0.120121
FBXL16	0.84	0.67-1.05	0.120425
FGD2	0.75	0.53-1.08	0.12043
DPCR1	0.79	0.58-1.07	0.120461
GATM	0.87	0.72-1.04	0.120767
WT1	1.17	0.96-1.43	0.121081
PRDM16	1.25	0.94-1.65	0.121418
SCGB2A1	1.17	0.96-1.43	0.122056
NFASC	1.26	0.94-1.7	0.122089
HSD3B7	0.72	0.47-1.09	0.122111
SH3RF2	0.77	0.56-1.07	0.122153
CCDC88C	1.39	0.92-2.12	0.122285
KCNH8	0.84	0.66-1.05	0.122606
EGF	1.21	0.95-1.55	0.122767
MS4A4A	0.81	0.62-1.06	0.122886
TNFSF12_TNFSF13	0.71	0.45-1.1	0.123179
LRIT2	0.77	0.55-1.07	0.123408
PPP1R35	0.67	0.4-1.12	0.123556
CD80	1.43	0.91-2.26	0.123742
C5AR2	0.77	0.54-1.08	0.124604
CCDC189	0.64	0.37-1.13	0.12463
TAL1	1.44	0.9-2.3	0.12479
CD8A	1.2	0.95-1.51	0.12489
SLC15A1	0.88	0.74-1.04	0.124976
AQP5	0.8	0.6-1.07	0.125236
ASPA	0.87	0.72-1.04	0.125345
INPP5D	0.72	0.47-1.1	0.125468
PPM1L	1.4	0.91-2.17	0.125525
FAM78A	0.74	0.51-1.09	0.125534
SAA4	1.18	0.95-1.47	0.125638
CASR	0.86	0.71-1.04	0.125747
PGAP1	1.41	0.91-2.18	0.125809
UNC5D	0.89	0.78-1.03	0.125975
FAM69B	1.24	0.94-1.64	0.126208
RXFP1	1.37	0.92-2.04	0.126524
RBP5	0.86	0.71-1.04	0.126703
FCER1G	0.77	0.54-1.08	0.126738
KIAA0319	1.21	0.95-1.54	0.126891
SHISA3	0.82	0.64-1.06	0.127258
SULT1C4	0.89	0.77-1.03	0.127344
CD200	0.82	0.64-1.06	0.127415
CABP4	0.84	0.67-1.05	0.127548
PTGER1	1.3	0.93-1.83	0.12755
C1QC	0.8	0.6-1.07	0.127585
CXCL5	0.89	0.76-1.04	0.127612
TPSAB1	0.86	0.7-1.05	0.127642
ANKRD35	1.28	0.93-1.75	0.127902
DDX25	0.8	0.6-1.07	0.128407
DLG2	0.76	0.53-1.08	0.128416
MRO	0.82	0.63-1.06	0.128618
HIST1H1E	1.46	0.9-2.36	0.128886
ADH1B	1.15	0.96-1.39	0.128965
F2RL3	1.24	0.94-1.62	0.129031
SLC26A7	1.25	0.94-1.68	0.129542
PLAT	1.18	0.95-1.47	0.129597
ARL4C	1.29	0.93-1.78	0.129846
TUBB3	0.81	0.62-1.06	0.130276
SLC22A13	0.85	0.7-1.05	0.130316
GK	0.68	0.42-1.12	0.130457
STEAP4	1.23	0.94-1.62	0.130526
GPHA2	0.79	0.59-1.07	0.130856
APELA	0.84	0.66-1.05	0.130946
HRC	1.32	0.92-1.88	0.130954
CLCNKA	0.83	0.66-1.06	0.131279
REG1A	0.91	0.81-1.03	0.131314
RAB7B	0.74	0.5-1.09	0.131315
SLC8A1	0.73	0.49-1.1	0.131334
BCO2	0.78	0.57-1.08	0.13155
CTSS	0.79	0.59-1.07	0.131665
MICALL2	0.76	0.54-1.08	0.131714
CDKN2C	1.35	0.91-2	0.131746
HCK	0.78	0.56-1.08	0.131766
RORB	1.18	0.95-1.47	0.131948
RAPGEF3	0.79	0.58-1.07	0.132106
SCARA3	0.85	0.68-1.05	0.132126
AMY2B	0.8	0.6-1.07	0.13222
HS6ST2	1.12	0.97-1.3	0.132284
GGT5	1.28	0.93-1.78	0.133009
C21orf58	1.46	0.89-2.38	0.133605
LOC100509620	1.28	0.93-1.77	0.133636
CD83	0.73	0.48-1.1	0.133755
LRAT	1.21	0.94-1.55	0.134147
LTB4R	1.43	0.9-2.27	0.134333
SLC22A12	0.91	0.81-1.03	0.134472
RFLNB	1.46	0.89-2.41	0.135101
B4GALNT2	0.9	0.79-1.03	0.135728
RELN	0.9	0.79-1.03	0.1358
FERMT3	0.74	0.49-1.1	0.135846
HSD11B2	1.15	0.96-1.38	0.136034
RGS6	1.24	0.93-1.64	0.136125
FAM169A	1.21	0.94-1.55	0.136293
CXCL3	0.79	0.58-1.08	0.136492
DES	1.13	0.96-1.32	0.136493
CMTM7	0.73	0.48-1.11	0.136717
WFDC3	0.73	0.48-1.11	0.136744
NOL4	0.89	0.76-1.04	0.137178
SLC34A1	0.85	0.69-1.05	0.137797
MAP2	1.18	0.95-1.48	0.138244
ABCG2	0.69	0.42-1.13	0.138346
PCDHGC3	1.27	0.92-1.76	0.139077
PCDHGC4	1.27	0.92-1.76	0.139077
KHDC1	0.77	0.54-1.09	0.139226
TSPAN10	1.2	0.94-1.53	0.139279
FRMD1	0.85	0.68-1.06	0.139427
ATP1A1	0.67	0.39-1.14	0.139769
KLK4	1.1	0.97-1.26	0.140138
KCNQ1	0.74	0.5-1.1	0.140858
AMZ1	1.28	0.92-1.79	0.140923
NLGN1	0.83	0.64-1.06	0.141052
NR4A3	1.22	0.94-1.59	0.141267
SHC3	1.18	0.95-1.49	0.141333
ANGPTL3	0.86	0.71-1.05	0.141551
KHDRBS2	0.75	0.51-1.1	0.142338
CALCRL	1.32	0.91-1.9	0.143085
FAM222A	1.36	0.9-2.05	0.143226
LGALS9	0.76	0.53-1.1	0.143275
HMGA1	1.4	0.89-2.2	0.143623
CDH4	0.89	0.75-1.04	0.144535
KIF5A	1.17	0.95-1.43	0.14465
MUC20	1.21	0.94-1.56	0.144683
SLC7A8	1.19	0.94-1.5	0.145255
CD34	1.4	0.89-2.19	0.14573
TEK	1.37	0.9-2.08	0.145777
KCNJ3	0.88	0.74-1.05	0.145999
VGF	1.15	0.95-1.39	0.146616
ST6GALNAC5	0.89	0.76-1.04	0.146633
TNFSF8	0.77	0.53-1.1	0.146702
MYO1F	0.74	0.49-1.11	0.14683
GPR150	0.82	0.62-1.07	0.14685
TCF7L1	1.39	0.89-2.18	0.147052
ADIG	0.73	0.48-1.12	0.147199
CEACAM6	1.11	0.96-1.29	0.147568
CNTNAP1	1.3	0.91-1.85	0.147627
NR0B1	1.11	0.96-1.27	0.147821
OCM	0.7	0.44-1.13	0.148021
DCSTAMP	0.83	0.64-1.07	0.14848
TMEM86A	0.72	0.46-1.13	0.148735
TAS2R20	1.42	0.88-2.29	0.148781
HAUS7	0.74	0.5-1.11	0.148872
COL24A1	1.23	0.93-1.63	0.149806
SLAMF7	1.23	0.93-1.64	0.149865
PCDHGC5	1.24	0.92-1.67	0.149893
KCNH7	0.74	0.5-1.11	0.150218
CLIC3	0.82	0.63-1.07	0.150275
SYNE1	0.69	0.42-1.14	0.150538
HOXC11	0.83	0.63-1.07	0.150916
CRLS1	0.66	0.37-1.17	0.151209
PAPPA2	1.11	0.96-1.29	0.151471
BDNF	0.83	0.65-1.07	0.151644
ST8SIA5	0.74	0.49-1.12	0.151852
TTN	1.28	0.91-1.78	0.15188
CFD	0.83	0.64-1.07	0.152037
FGD5	0.8	0.58-1.09	0.152058
GAS2	0.75	0.5-1.11	0.15232
LAT	1.36	0.89-2.06	0.153176
PTGS1	0.75	0.51-1.11	0.154179
LPAR5	0.8	0.58-1.09	0.154787
GZMH	1.25	0.92-1.69	0.15507
UGT1A9	1.08	0.97-1.21	0.155653
ABCA12	1.19	0.94-1.52	0.155703
TRPM3	0.87	0.72-1.05	0.155822
SELPLG	0.77	0.53-1.11	0.155837
CST7	1.2	0.93-1.54	0.155945
FGL2	0.74	0.48-1.13	0.156934
SEL1L3	0.77	0.54-1.1	0.157328
PDZD2	1.25	0.92-1.71	0.157838
KRT86	0.81	0.6-1.09	0.158053
GPR183	0.8	0.58-1.09	0.158203
PARVG	0.78	0.55-1.1	0.158525
VSTM1	1.29	0.91-1.82	0.158809
TNN	1.25	0.92-1.72	0.158947
MS4A7	0.81	0.61-1.09	0.159397
FABP1	1.14	0.95-1.36	0.159804
FLT4	1.31	0.9-1.92	0.160032
PGM5	0.76	0.53-1.11	0.160097
FAM167A	0.88	0.73-1.05	0.160245
ACOT11	0.78	0.55-1.1	0.161041
CRB2	1.15	0.95-1.39	0.161114
JSRP1	1.22	0.92-1.6	0.161887
LOC105372240	1.22	0.92-1.6	0.161887
ITGAM	0.76	0.52-1.12	0.162185
SLC16A10	1.29	0.9-1.86	0.162198
TNFAIP2	0.7	0.43-1.15	0.16226
PIK3R6	0.78	0.54-1.11	0.162309
PLCH2	0.84	0.66-1.07	0.162331
IP6K3	1.12	0.96-1.31	0.162588
PACRG	0.78	0.55-1.1	0.162591
CAPN8	1.14	0.95-1.37	0.162695
LTBP1	1.2	0.93-1.55	0.162717
PHACTR1	1.33	0.89-1.97	0.163752
STX1B	0.78	0.54-1.11	0.163806
FAM155B	1.38	0.88-2.16	0.163835
BLNK	1.31	0.9-1.9	0.163927
DENND2A	1.16	0.94-1.43	0.164005
AZGP1	0.91	0.81-1.04	0.164257
MUC4	1.24	0.91-1.69	0.164919
CRMP1	0.81	0.6-1.09	0.165729
SH3BP4	1.31	0.89-1.92	0.16574
CABYR	0.71	0.43-1.16	0.166257
TTC36	0.76	0.51-1.12	0.166419
SRCIN1	0.83	0.64-1.08	0.166625
ITGA10	1.22	0.92-1.62	0.166937
PCK2	1.3	0.9-1.88	0.167433
FFAR4	0.81	0.6-1.09	0.167491
LMO3	1.21	0.92-1.58	0.167521
INMT	1.25	0.91-1.71	0.168086
FOS	0.82	0.62-1.09	0.168238
PEAR1	1.35	0.88-2.05	0.168291
CDH15	1.31	0.89-1.94	0.168616
RNASE6	0.77	0.53-1.12	0.168991
GPC2	0.77	0.53-1.12	0.169211
ZNF365	1.19	0.93-1.54	0.169276
ACSBG2	1.33	0.88-2.02	0.169311
CHI3L2	0.87	0.71-1.06	0.169462
SOX18	1.35	0.88-2.08	0.169465
FCN3	1.24	0.91-1.67	0.169498
P4HA3	1.21	0.92-1.59	0.169832
KCNK15	0.84	0.66-1.08	0.170169
LCAT	0.74	0.47-1.14	0.170408
SDS	0.81	0.6-1.09	0.170744
AHR	0.79	0.57-1.1	0.170804
CD300A	0.78	0.54-1.12	0.171208
XPNPEP2	1.14	0.95-1.37	0.171219
KCNMA1	0.81	0.6-1.1	0.171684
FAIM	0.71	0.44-1.16	0.172003
EGFL7	1.28	0.9-1.82	0.172303
EME2	0.72	0.45-1.16	0.172472
BNIPL	1.28	0.9-1.83	0.172868
SVEP1	1.2	0.92-1.56	0.173288
CEACAM4	0.77	0.53-1.12	0.17363
IL10	0.79	0.56-1.11	0.173662
CYP21A2	0.86	0.69-1.07	0.174123
SELENOM	1.2	0.92-1.56	0.174162
FGG	1.1	0.96-1.25	0.174623
EMCN	1.34	0.88-2.04	0.174836
KRT15	1.12	0.95-1.32	0.175095
MIR6510	1.12	0.95-1.32	0.175095
FAM81B	0.87	0.7-1.07	0.175219
IL9R	1.21	0.92-1.6	0.17556
NYAP1	0.77	0.53-1.12	0.175625
UPP2	0.81	0.61-1.1	0.175653
CST1	1.14	0.94-1.37	0.175725
CH25H	0.79	0.57-1.11	0.177222
TM4SF19	0.8	0.58-1.11	0.177531
RUNX1	1.22	0.91-1.64	0.177606
LOC100506403	1.22	0.91-1.64	0.177606
PTGER4	0.77	0.52-1.13	0.177997
HLA_DOB	1.21	0.92-1.6	0.17813
LGSN	1.23	0.91-1.68	0.178586
HAVCR2	0.83	0.63-1.09	0.178656
ERG	1.35	0.87-2.11	0.17881
CDKN1C	0.77	0.53-1.13	0.179267
C2orf88	1.25	0.9-1.73	0.179328
TRABD2B	0.85	0.66-1.08	0.180144
WBSCR28	0.82	0.61-1.1	0.180994
CTSV	1.4	0.85-2.29	0.181005
CSRP2	1.23	0.91-1.68	0.181687
PGR	1.18	0.93-1.49	0.18227
CACNB4	0.78	0.55-1.12	0.182297
C4B	0.88	0.73-1.06	0.182814
AKR1D1	0.81	0.59-1.11	0.18293
CHRNA6	0.77	0.52-1.13	0.183604
MORN5	0.86	0.69-1.07	0.184888
MS4A4E	0.83	0.63-1.09	0.185325
PPP1R14A	1.28	0.89-1.86	0.185326
PLA2G12B	0.87	0.71-1.07	0.18538
BRSK1	0.79	0.57-1.12	0.185541
SMCO2	0.72	0.44-1.17	0.186042
ACOX2	0.86	0.68-1.08	0.186341
SCN10A	0.77	0.51-1.14	0.18675
PCOLCE2	0.85	0.68-1.08	0.186932
CXCL1	0.88	0.73-1.06	0.186956
ISLR2	1.27	0.89-1.81	0.187026
SBK2	0.75	0.48-1.15	0.187076
UBE2QL1	1.17	0.93-1.48	0.187103
CSF2RA	0.76	0.5-1.14	0.187175
RIN1	0.77	0.52-1.14	0.187302
GABRB3	1.11	0.95-1.29	0.187479
CYBB	0.81	0.59-1.11	0.187551
DLEC1	0.85	0.66-1.08	0.187757
GUCY2D	0.81	0.6-1.11	0.187865
MYH3	0.81	0.6-1.11	0.188156
AKR1B10	1.06	0.97-1.16	0.18823
ACRBP	0.76	0.5-1.14	0.188677
NCKAP1L	0.78	0.54-1.13	0.188822
TBX3	1.14	0.94-1.39	0.188921
NLRP9	0.79	0.56-1.12	0.188956
DNAI1	0.85	0.67-1.08	0.189093
PBX1	1.28	0.89-1.85	0.189905
TXNRD1	1.18	0.92-1.52	0.190079
PLCB4	1.14	0.94-1.39	0.190588
TAS2R5	1.23	0.9-1.68	0.19102
POPDC3	1.13	0.94-1.37	0.191282
FAM135B	0.87	0.71-1.07	0.191305
DPEP3	0.74	0.47-1.16	0.19208
ASB9	1.27	0.89-1.83	0.192084
FAM43B	1.19	0.92-1.55	0.192221
USP44	1.24	0.9-1.72	0.192451
EHHADH	0.82	0.62-1.1	0.192477
LYG2	1.39	0.85-2.27	0.192826
ONECUT2	1.17	0.92-1.49	0.19353
ANO2	1.31	0.87-1.96	0.193957
SLAMF8	0.8	0.58-1.12	0.194144
KANK4	1.2	0.91-1.59	0.194162
HMGCS2	1.09	0.96-1.23	0.194946
PROCA1	0.8	0.56-1.12	0.195632
CACNA2D2	0.68	0.38-1.22	0.19571
SLC7A7	1.2	0.91-1.58	0.195816
TES	0.71	0.43-1.19	0.196254
FAM90A1	0.8	0.58-1.12	0.196353
PLCH1	0.81	0.59-1.11	0.196368
GPBAR1	1.24	0.89-1.72	0.196386
SRD5A2	1.18	0.92-1.52	0.196452
SBK1	0.85	0.67-1.09	0.197192
NCF4	0.79	0.55-1.13	0.197557
SLC12A3	1.12	0.94-1.34	0.197965
ALOX5AP	0.8	0.57-1.12	0.198362
TCF4	1.36	0.85-2.16	0.198658
CHGB	1.13	0.94-1.37	0.199051
EDA2R	0.75	0.48-1.16	0.199231
C2orf70	0.8	0.56-1.13	0.200001
ZNF233	1.25	0.89-1.76	0.200471
MAP3K15	1.21	0.9-1.63	0.200565
RRAD	0.88	0.72-1.07	0.200596
PLAU	0.82	0.61-1.11	0.200854
BEAN1	0.83	0.63-1.1	0.201365
ATP6V0A4	0.89	0.74-1.06	0.201401
MYLK	1.24	0.89-1.71	0.201413
CDH17	1.12	0.94-1.34	0.201654
GPR82	0.79	0.55-1.14	0.201876
SIRPG	1.2	0.91-1.6	0.201926
DDC	0.91	0.78-1.05	0.202337
HLA_G	0.85	0.66-1.09	0.202429
EFCAB13	1.18	0.91-1.53	0.20268
PCDH9	1.16	0.92-1.45	0.203003
ENPP7	0.89	0.74-1.07	0.203089
TMTC1	1.29	0.87-1.91	0.203199
RGS16	1.2	0.91-1.58	0.203656
MROH6	0.78	0.53-1.15	0.203903
RNF212	0.86	0.69-1.08	0.203923
RDH5	0.86	0.67-1.09	0.204032
IL1R2	1.16	0.92-1.47	0.204729
AGR3	0.89	0.74-1.07	0.205232
CPA4	1.13	0.93-1.38	0.205313
LST1	0.8	0.57-1.13	0.205336
PLAUR	0.78	0.52-1.15	0.205475
XCL1	1.23	0.89-1.71	0.205481
C1orf87	0.84	0.64-1.1	0.205836
ZNF521	1.21	0.9-1.63	0.205983
C8G	1.22	0.89-1.68	0.205993
BEX5	1.25	0.88-1.78	0.206265
RND2	0.83	0.62-1.11	0.206586
COL13A1	1.28	0.87-1.86	0.206653
LSP1	0.77	0.52-1.15	0.206847
MIR7847	0.77	0.52-1.15	0.206847
DISP2	1.23	0.89-1.68	0.207055
FAXC	0.85	0.66-1.1	0.207455
EFHC1	0.74	0.46-1.18	0.207975
CCL24	0.83	0.62-1.11	0.208314
TMEM266	1.28	0.87-1.9	0.20845
SQSTM1	1.28	0.87-1.9	0.208503
SLC9C1	0.83	0.63-1.11	0.208703
AKAP2	1.23	0.89-1.7	0.208763
HIST1H2AE	1.25	0.88-1.77	0.209055
GYS2	1.24	0.89-1.74	0.209457
SLC2A5	0.82	0.59-1.12	0.209891
STAG3L5P_PVRIG2P_PILRB	0.82	0.6-1.12	0.210037
PADI1	1.12	0.94-1.35	0.210131
FCGR1A	0.82	0.6-1.12	0.210207
SIX4	1.19	0.9-1.57	0.211276
TTLL10	0.77	0.51-1.16	0.211601
HSPG2	1.22	0.89-1.68	0.211976
TUBAL3	0.86	0.67-1.09	0.212134
SLC45A1	0.78	0.52-1.16	0.212281
PRRT2	1.21	0.9-1.63	0.21239
EHF	1.11	0.94-1.32	0.212397
EFS	1.12	0.94-1.34	0.212632
KLF8	0.78	0.53-1.15	0.212871
GRM8	0.85	0.65-1.1	0.213672
RASGEF1C	0.87	0.7-1.08	0.213894
KRT36	0.8	0.56-1.14	0.214162
ENTPD2	0.87	0.7-1.08	0.214227
HIST1H2AM	1.3	0.86-1.96	0.214607
ZNF474	0.77	0.51-1.16	0.214611
ADAM22	1.32	0.85-2.05	0.2147
TRPM2	0.81	0.59-1.13	0.21493
HSD3B2	0.78	0.53-1.15	0.21535
RASL10A	0.81	0.59-1.13	0.215502
SPSB1	1.31	0.86-2	0.215971
STAG3	0.77	0.51-1.16	0.216222
ABCB6	1.32	0.85-2.06	0.216268
MYC	1.24	0.88-1.74	0.216279
LDB2	1.3	0.86-1.99	0.216359
LDB3	1.3	0.86-1.97	0.216713
SYNPO	1.23	0.89-1.71	0.216722
BTK	0.79	0.54-1.15	0.216868
FABP6	1.09	0.95-1.26	0.217034
SERPINA4	1.15	0.92-1.42	0.21746
CCL5	1.17	0.91-1.5	0.218187
FAM26F	1.25	0.88-1.78	0.218371
FOXN4	1.25	0.87-1.8	0.218466
CLEC2D	1.25	0.88-1.78	0.21876
ERP27	1.25	0.88-1.79	0.218767
CYP4A11	0.91	0.78-1.06	0.21965
CAMK1G	0.81	0.57-1.14	0.219986
ACADM	0.78	0.52-1.16	0.220113
NCF1	0.81	0.57-1.14	0.221212
NPIPB5	1.21	0.89-1.63	0.221435
DEPTOR	1.44	0.8-2.6	0.221554
IL23R	1.31	0.85-2.03	0.222126
TMEM150C	0.81	0.57-1.14	0.222355
CCER2	1.22	0.88-1.7	0.222461
FRMD3	0.81	0.58-1.14	0.222962
PKNOX2	1.15	0.92-1.44	0.223006
PF4V1	0.89	0.74-1.07	0.223068
CYP4A22	0.87	0.7-1.09	0.223514
S100A2	1.19	0.9-1.57	0.223613
AHNAK2	0.85	0.66-1.1	0.223944
PDE2A	1.32	0.84-2.08	0.223998
MOGAT3	0.9	0.75-1.07	0.225067
HSH2D	1.2	0.89-1.63	0.225136
SST	1.08	0.95-1.22	0.225263
CDH2	0.89	0.74-1.07	0.225447
MTCP1	0.74	0.46-1.2	0.226443
EGFLAM	1.21	0.89-1.65	0.22676
PIANP	1.18	0.9-1.53	0.22683
PTGFRN	0.73	0.44-1.21	0.226892
KLF14	1.24	0.87-1.76	0.22699
TIMD4	1.33	0.84-2.11	0.227338
SNAP25	0.85	0.66-1.11	0.227562
ADRB1	1.2	0.89-1.61	0.228139
SUSD2	1.18	0.9-1.56	0.228181
UTS2	1.19	0.9-1.58	0.2283
PTPRH	1.16	0.91-1.48	0.228528
LY6K	1.16	0.91-1.48	0.229352
RANBP3L	0.79	0.54-1.16	0.229756
CYBRD1	1.19	0.9-1.58	0.230536
CGN	1.18	0.9-1.54	0.231107
ABCB5	1.1	0.94-1.27	0.231417
SOX30	1.29	0.85-1.94	0.231441
HTR3A	1.16	0.91-1.48	0.231714
PTPN5	1.26	0.86-1.84	0.231748
C6orf141	0.88	0.71-1.08	0.23181
DOC2A	0.91	0.78-1.06	0.232619
ANKRD18B	1.15	0.91-1.46	0.232857
ENPP6	0.85	0.66-1.11	0.233193
ITGA2	1.22	0.88-1.7	0.233846
CFAP77	0.86	0.66-1.11	0.234728
TEKT3	0.82	0.58-1.14	0.234818
ETNK2	0.79	0.53-1.17	0.234939
CCDC168	1.3	0.84-2.01	0.23513
CDCA7	1.2	0.89-1.63	0.23549
CYP2B6	1.18	0.9-1.56	0.23566
E2F1	1.3	0.84-2.02	0.236153
PRIMA1	1.12	0.93-1.34	0.236194
IQSEC3	1.17	0.9-1.51	0.23641
CDHR1	0.9	0.76-1.07	0.236562
TMEM130	0.9	0.76-1.07	0.236653
GIPC3	1.3	0.84-2.02	0.236743
SLC9A4	1.19	0.89-1.57	0.237504
RET	1.24	0.87-1.79	0.23779
ASS1	0.82	0.59-1.14	0.238381
RBFOX3	1.3	0.84-2.02	0.238661
SLC25A47	0.82	0.59-1.14	0.23895
SELENOP	0.86	0.66-1.11	0.238996
OLFM4	1.12	0.93-1.35	0.240278
FSTL4	1.12	0.93-1.35	0.24034
CTH	1.26	0.86-1.84	0.240415
TNFSF14	1.14	0.91-1.43	0.24052
KLRK1	1.26	0.86-1.87	0.240609
KLRC4_KLRK1	1.26	0.86-1.87	0.240609
ADGRL3	1.13	0.92-1.38	0.241345
B4GALT5	0.74	0.44-1.23	0.241802
SCHIP1	0.86	0.67-1.11	0.242143
CYR61	1.2	0.88-1.65	0.24272
C1QA	0.84	0.63-1.12	0.243038
C1QB	0.85	0.65-1.12	0.243046
SLC13A2	0.91	0.79-1.06	0.24306
COL26A1	0.87	0.68-1.1	0.243342
ZNF789	0.75	0.46-1.22	0.243622
MXD3	1.27	0.85-1.9	0.243627
HEPH	1.18	0.89-1.56	0.243663
ITGA8	1.16	0.9-1.5	0.244003
IL1A	1.21	0.88-1.67	0.244668
CXCL6	0.93	0.83-1.05	0.244671
PLCB2	0.79	0.53-1.17	0.245341
C19orf67	0.76	0.48-1.2	0.245823
PLEKHG6	0.88	0.71-1.09	0.246501
ADGRF4	1.12	0.92-1.36	0.246817
OSGIN1	1.17	0.9-1.52	0.247566
SLC43A1	1.21	0.87-1.69	0.247837
KCNK13	0.82	0.58-1.15	0.248184
DUSP1	0.82	0.58-1.15	0.248377
THSD7A	0.85	0.65-1.12	0.24845
PNCK	1.15	0.91-1.45	0.248942
C7	1.1	0.94-1.28	0.248989
SLC23A3	0.85	0.65-1.12	0.249716
SNCG	1.1	0.93-1.31	0.249872
PTPN22	1.28	0.84-1.96	0.250269
IGSF10	1.25	0.86-1.81	0.250686
CD37	0.79	0.53-1.18	0.251461
PCDHB9	0.84	0.62-1.14	0.251798
GPR45	0.8	0.56-1.17	0.251995
FANCA	1.43	0.77-2.65	0.252492
MEDAG	1.17	0.89-1.52	0.254169
NOX4	0.88	0.72-1.09	0.255742
NCF2	0.81	0.56-1.17	0.255821
ALDH6A1	0.84	0.62-1.14	0.256301
XKR7	1.11	0.92-1.34	0.256403
KLHL13	1.19	0.88-1.61	0.256403
FPR1	0.85	0.64-1.12	0.256424
CYP11A1	0.89	0.73-1.09	0.256665
LNX1	0.83	0.6-1.15	0.256898
HEG1	1.23	0.86-1.75	0.256943
RHOJ	1.24	0.85-1.81	0.257221
KCNK10	0.83	0.61-1.14	0.257558
NFE2L3	1.34	0.81-2.22	0.257643
CYP46A1	1.36	0.8-2.33	0.258183
TNFAIP8L2	0.82	0.57-1.16	0.258256
EFNA2	1.17	0.89-1.54	0.259053
COLEC11	0.85	0.64-1.13	0.259398
CNNM1	0.89	0.73-1.09	0.2594
PDE10A	1.12	0.92-1.36	0.260016
PIPOX	0.86	0.67-1.11	0.260284
KRT31	1.21	0.87-1.68	0.260417
RNF152	0.87	0.68-1.11	0.260488
LRRK2	0.88	0.71-1.1	0.26065
MUC16	1.1	0.93-1.29	0.260722
AOX1	0.92	0.79-1.07	0.261108
MAPK4	0.88	0.7-1.1	0.261661
F2	1.13	0.91-1.41	0.261671
GIMAP7	1.3	0.82-2.06	0.262165
YBX2	0.89	0.73-1.09	0.262248
TGFBR3	0.77	0.49-1.21	0.262448
GCGR	1.13	0.91-1.4	0.26337
MMP17	1.12	0.92-1.37	0.263478
KLK14	0.79	0.53-1.19	0.263661
SOX7	1.25	0.85-1.84	0.263709
FAM151A	1.17	0.89-1.55	0.26375
KIAA1462	1.23	0.86-1.76	0.263848
S100A9	0.86	0.67-1.12	0.264258
PDK4	1.17	0.89-1.55	0.264986
LRRC55	1.27	0.83-1.94	0.265038
MGAM	1.09	0.94-1.27	0.26515
GDPD3	1.19	0.88-1.6	0.26563
DNAH10	1.22	0.86-1.75	0.265741
PARM1	1.14	0.9-1.45	0.265817
TFCP2L1	0.82	0.57-1.17	0.265851
WNT7B	0.9	0.75-1.08	0.266228
ADAM28	0.8	0.55-1.18	0.266331
STOX1	1.14	0.9-1.45	0.266627
CLEC4A	0.77	0.49-1.22	0.267115
C1QL4	1.09	0.93-1.27	0.267763
ACAD11	0.82	0.58-1.17	0.267911
EIF4EBP1	1.26	0.83-1.91	0.269199
SLC6A18	0.91	0.77-1.07	0.269338
HCAR1	0.85	0.64-1.13	0.269549
UGT2B7	0.9	0.74-1.09	0.269601
NRXN3	0.9	0.74-1.09	0.269669
CD8B	1.14	0.9-1.43	0.270039
C1orf162	0.81	0.56-1.18	0.27024
ZBED2	1.12	0.91-1.38	0.270427
ZNF804A	0.8	0.53-1.19	0.27082
ARPC4	1.29	0.82-2.01	0.271238
ARPC4_TTLL3	1.29	0.82-2.01	0.271238
UGT3A1	1.07	0.95-1.21	0.271344
LY96	1.17	0.89-1.54	0.271475
CD7	1.19	0.87-1.63	0.27189
EBF4	0.88	0.69-1.11	0.27243
LTB4R2	1.3	0.81-2.09	0.273015
PCDHB14	0.84	0.61-1.15	0.273789
ADAMTS8	1.19	0.87-1.62	0.273854
GGTLC2	0.83	0.6-1.15	0.274181
PTGS2	1.17	0.88-1.57	0.275506
COL9A1	1.22	0.85-1.75	0.275592
PROX1	1.2	0.87-1.65	0.276339
NTNG1	0.89	0.71-1.1	0.276371
KIAA1549L	0.83	0.59-1.16	0.277032
RUNDC3A	1.14	0.9-1.44	0.277338
CHRFAM7A	0.79	0.51-1.21	0.278166
TYR	0.77	0.49-1.23	0.279202
ISM2	1.14	0.9-1.45	0.279276
ANKS4B	0.92	0.79-1.07	0.280255
TNNI3K	0.81	0.55-1.19	0.280749
SYT12	0.89	0.71-1.1	0.280803
KCNB2	1.13	0.9-1.42	0.28091
CD5L	0.9	0.74-1.09	0.281036
KLHL31	1.24	0.84-1.83	0.28117
AATK	1.28	0.82-2.02	0.281626
CTLA4	1.17	0.88-1.57	0.281895
VCAM1	0.91	0.77-1.08	0.282858
TM4SF4	1.1	0.92-1.32	0.2834
DCN	1.11	0.91-1.35	0.284413
MYO3A	0.89	0.71-1.1	0.284573
CFP	0.85	0.62-1.15	0.284599
FAM184A	1.2	0.86-1.7	0.284755
GNA15	0.82	0.57-1.18	0.284823
GZMK	1.14	0.9-1.44	0.285195
NPBWR1	1.09	0.93-1.28	0.285386
GOLGA7B	1.18	0.87-1.6	0.28576
TEKT5	1.24	0.83-1.86	0.28639
CYP26B1	1.2	0.86-1.68	0.287051
NRG1	1.18	0.87-1.6	0.287278
AVPR1B	0.88	0.69-1.12	0.287693
KIAA0391	0.78	0.5-1.23	0.287901
TSPAN8	0.9	0.75-1.09	0.288192
PIP	0.84	0.62-1.16	0.289231
EDAR	0.89	0.72-1.1	0.289497
APOLD1	1.23	0.84-1.82	0.289745
ATP2B2	0.92	0.79-1.07	0.28979
ST3GAL6	0.82	0.57-1.18	0.290359
EGLN3	0.85	0.63-1.15	0.290453
PPEF1	1.25	0.82-1.91	0.290453
OVGP1	0.81	0.55-1.19	0.290486
AGTR1	1.17	0.88-1.55	0.290758
BIRC3	1.17	0.87-1.58	0.290909
GALNT3	0.86	0.65-1.14	0.29197
CLEC12B	0.79	0.51-1.22	0.292019
AQP9	1.13	0.9-1.43	0.293147
METTL7B	0.88	0.68-1.12	0.293171
REM2	0.81	0.55-1.2	0.293625
VNN1	1.08	0.93-1.25	0.293885
PILRB	0.87	0.67-1.13	0.294052
MIR6840	0.87	0.67-1.13	0.294052
NAGS	0.8	0.53-1.21	0.294681
GHR	1.19	0.86-1.63	0.29493
GPR65	0.81	0.55-1.2	0.295355
NPIPB6	1.17	0.87-1.57	0.295584
BCL11A	1.28	0.81-2.02	0.295745
EPHA7	0.93	0.8-1.07	0.296031
PRR36	0.86	0.64-1.15	0.296793
IL2RA	1.16	0.88-1.54	0.297559
SLC7A9	0.9	0.73-1.1	0.297718
VNN3	1.17	0.87-1.59	0.298244
HRASLS2	0.87	0.66-1.14	0.298495
CLVS1	0.82	0.56-1.19	0.299475
CATSPER2	0.82	0.56-1.2	0.300194
FAM110D	1.29	0.8-2.08	0.300539
CXCL12	1.15	0.88-1.49	0.30054
C7orf61	1.24	0.83-1.85	0.300576
MNX1	1.15	0.88-1.5	0.300772
HLA_DPB1	0.83	0.59-1.18	0.301021
NR1I3	1.25	0.82-1.9	0.301083
KCNC4	1.24	0.83-1.85	0.301131
GDF1	1.11	0.91-1.35	0.301539
CERS1	1.11	0.91-1.35	0.301539
GPT2	1.23	0.83-1.84	0.301866
LRRC2	0.88	0.68-1.13	0.301873
CTSC	0.84	0.6-1.17	0.302077
CSTA	0.85	0.63-1.15	0.302608
P2RX7	0.82	0.56-1.2	0.303302
ARNT2	0.84	0.59-1.18	0.303892
MIR5572	0.84	0.59-1.18	0.303892
ALPL	1.16	0.87-1.55	0.30421
FPR3	0.86	0.65-1.14	0.304419
RAD21L1	0.76	0.45-1.28	0.304533
SCARA5	1.11	0.91-1.37	0.304776
S100A6	0.81	0.53-1.22	0.305214
ADAMTS10	1.18	0.86-1.61	0.305983
CBARP	1.24	0.82-1.87	0.306257
NEBL	0.88	0.7-1.12	0.306321
NANOS1	1.17	0.87-1.57	0.306482
CNTN5	1.11	0.91-1.37	0.306599
PCDH20	0.83	0.59-1.18	0.306877
GPR84	1.24	0.82-1.86	0.306966
IGFBP3	1.14	0.89-1.46	0.307055
NKAIN1	1.18	0.86-1.64	0.307165
THBS2	1.18	0.86-1.63	0.307565
SLC30A8	1.12	0.9-1.41	0.308234
CCL3L1	0.88	0.68-1.13	0.308247
CCL3L3	0.88	0.68-1.13	0.308247
LILRB1	0.82	0.56-1.2	0.308889
MTTP	1.12	0.9-1.4	0.309419
CD1D	1.27	0.8-2.03	0.309497
LRGUK	0.79	0.51-1.24	0.309527
ACADSB	0.81	0.53-1.22	0.30988
NPAP1	0.83	0.58-1.19	0.310726
ITGAD	0.91	0.77-1.09	0.311895
DMGDH	0.89	0.71-1.12	0.312578
TMPRSS4	1.06	0.94-1.2	0.313143
GRAP	1.28	0.79-2.07	0.313424
GRAPL	1.28	0.79-2.07	0.313424
CAMKV	0.86	0.64-1.15	0.314745
CXCL2	0.88	0.69-1.13	0.314939
ESPNL	1.15	0.88-1.5	0.315243
TAGLN3	0.92	0.79-1.08	0.315844
CUBN	0.92	0.78-1.08	0.316216
BCHE	0.93	0.8-1.08	0.316484
DGKH	0.81	0.53-1.23	0.316675
MOGAT1	0.86	0.64-1.16	0.317693
IL32	0.88	0.69-1.13	0.317751
MDK	0.87	0.66-1.15	0.318286
VWA3A	0.87	0.65-1.15	0.318377
LOC101930115	0.87	0.65-1.15	0.318377
TMEM38B	1.22	0.83-1.8	0.318718
GAREM2	1.19	0.85-1.66	0.319336
EAF2	1.27	0.79-2.04	0.31968
CNTD2	0.89	0.71-1.12	0.319918
AKR1C1	0.9	0.72-1.11	0.320772
DLGAP2	1.22	0.82-1.83	0.320862
NEURL1	1.21	0.83-1.77	0.321263
SORCS3	0.84	0.6-1.18	0.321509
RPRM	1.11	0.9-1.37	0.32172
C3orf67	0.84	0.6-1.18	0.3218
DACT1	1.18	0.85-1.64	0.322973
GFRA2	1.2	0.83-1.73	0.323161
PTPRN	1.15	0.87-1.51	0.324064
SH3PXD2B	1.22	0.82-1.81	0.32466
PANK1	0.82	0.55-1.22	0.325257
EREG	0.92	0.77-1.09	0.325859
ARMC4	0.91	0.76-1.1	0.32593
APLN	1.14	0.88-1.48	0.326071
MAP1LC3C	1.13	0.89-1.44	0.326384
LRRK1	0.82	0.56-1.21	0.326611
B3GALT1	1.14	0.87-1.49	0.326718
CAMP	0.88	0.67-1.14	0.32682
WNT5B	0.88	0.67-1.14	0.327059
TMEM45B	1.16	0.86-1.58	0.327926
AMHR2	1.24	0.8-1.92	0.328126
GLIPR1L2	0.83	0.57-1.21	0.328326
SIRPB2	0.84	0.6-1.19	0.32912
LHFPL2	0.78	0.48-1.28	0.329522
CFAP69	0.85	0.61-1.18	0.329748
TG	1.13	0.88-1.44	0.330245
PRLR	1.11	0.9-1.38	0.331623
PLS1	0.85	0.62-1.18	0.3322
RHBDL2	1.23	0.81-1.85	0.332359
TMEM8C	0.8	0.52-1.25	0.332809
FGF17	1.15	0.87-1.52	0.333135
DCLK1	0.9	0.74-1.11	0.333179
CST6	0.9	0.72-1.12	0.333328
GPSM3	0.83	0.57-1.21	0.333392
TLR8	0.87	0.65-1.16	0.333959
GPR20	1.26	0.79-2.03	0.334181
AGXT	0.89	0.71-1.13	0.33435
ATP6V0D2	0.91	0.76-1.1	0.335143
RNF150	1.16	0.86-1.57	0.335292
ESRRB	0.8	0.5-1.26	0.335542
ZAP70	1.19	0.84-1.69	0.336029
TBXAS1	0.84	0.58-1.2	0.336657
DAO	0.92	0.77-1.09	0.336873
ITGAX	0.83	0.57-1.21	0.337382
CRTAM	1.16	0.86-1.55	0.338033
PLTP	0.86	0.64-1.17	0.338332
EPHX2	0.82	0.55-1.23	0.338629
NQO1	1.09	0.91-1.31	0.33877
SAP25	0.84	0.59-1.2	0.33886
KCNIP1	0.88	0.68-1.14	0.339405
IL12RB2	0.93	0.79-1.08	0.33944
SDK1	0.84	0.59-1.2	0.339496
SEZ6L	1.11	0.9-1.38	0.339661
CACNB3	0.82	0.54-1.24	0.339907
ZMAT1	0.87	0.66-1.15	0.340583
CELSR3	1.19	0.83-1.72	0.340856
MIR4793	1.19	0.83-1.72	0.340856
AMACR	0.89	0.7-1.13	0.341219
GFI1	1.21	0.82-1.78	0.341713
RAB9B	1.27	0.78-2.07	0.342291
CEBPB	1.19	0.83-1.71	0.343748
DNTT	1.11	0.9-1.36	0.344405
RARRES2	0.92	0.76-1.1	0.345036
ASCL5	1.27	0.77-2.09	0.345217
AKR1C3	1.15	0.86-1.52	0.34576
OSR1	0.87	0.65-1.16	0.346155
SHH	0.88	0.67-1.15	0.346183
MILR1	0.85	0.6-1.2	0.346718
CD2	1.15	0.86-1.54	0.347386
CD302	0.84	0.58-1.21	0.347468
GALNTL6	0.85	0.6-1.2	0.347612
CD3E	1.14	0.87-1.5	0.34796
CD164L2	0.87	0.66-1.16	0.348365
SLC16A7	1.17	0.84-1.64	0.348625
CNTN1	1.12	0.89-1.41	0.348687
FAM46C	0.82	0.55-1.24	0.348962
HECW1	1.11	0.89-1.37	0.349479
CES3	0.86	0.63-1.18	0.350135
TBC1D3B	0.81	0.53-1.25	0.35023
TBC1D3C	0.81	0.53-1.25	0.35023
RFTN2	1.13	0.87-1.48	0.350554
C12orf75	0.85	0.61-1.19	0.350861
CCDC3	1.18	0.83-1.68	0.351343
SHC2	0.88	0.67-1.16	0.351463
MYLK3	1.25	0.78-1.98	0.351562
ITLN1	0.86	0.62-1.18	0.351712
FAM19A3	0.8	0.5-1.28	0.352329
DLL4	1.23	0.79-1.92	0.352771
PCDHA2	1.12	0.88-1.42	0.353344
SLC16A6	0.86	0.62-1.19	0.353573
TMEM204	1.25	0.78-1.98	0.353578
ACKR4	0.91	0.74-1.11	0.353982
RAD51AP2	0.86	0.63-1.18	0.354335
HSPA12A	1.16	0.85-1.6	0.354677
HIF3A	1.15	0.85-1.56	0.355487
ZNF503	1.29	0.75-2.21	0.355487
ADORA1	1.16	0.85-1.58	0.355736
HPX	1.17	0.84-1.64	0.35585
SLC5A10	0.92	0.76-1.1	0.355937
IQGAP2	0.87	0.66-1.16	0.357077
FUT9	1.08	0.92-1.28	0.357335
CA10	1.09	0.91-1.31	0.357589
FER1L6	0.87	0.64-1.18	0.357597
SLC12A5	0.87	0.64-1.18	0.357765
HMOX1	0.88	0.67-1.16	0.357807
CD68	0.84	0.59-1.21	0.358153
LIMD2	1.19	0.82-1.71	0.358323
KRTAP5_10	1.16	0.85-1.58	0.358746
VNN2	1.12	0.88-1.44	0.359055
GINS2	1.25	0.77-2.04	0.359311
ASPG	1.1	0.9-1.35	0.359433
CCL28	0.91	0.74-1.12	0.359976
LSAMP	0.9	0.71-1.13	0.360841
OASL	1.26	0.77-2.08	0.360855
PEX5L	1.22	0.79-1.89	0.361948
CORO6	0.89	0.69-1.14	0.362793
MSX2	1.13	0.87-1.45	0.36292
MMP14	1.23	0.79-1.91	0.36334
SLA	0.84	0.58-1.22	0.363483
HCLS1	0.83	0.56-1.24	0.363534
ARHGAP22	0.81	0.51-1.28	0.363622
FMO3	1.13	0.87-1.46	0.363994
PTPRT	1.11	0.88-1.4	0.364172
MS4A2	0.9	0.73-1.12	0.364426
EEF1A2	0.94	0.81-1.08	0.364546
COL17A1	1.07	0.92-1.26	0.364555
MIR936	1.07	0.92-1.26	0.364555
CDKL1	1.17	0.83-1.65	0.364587
SRSF12	1.21	0.8-1.85	0.364897
TRPM6	1.16	0.84-1.59	0.365144
TCHH	1.12	0.88-1.42	0.36552
GRIN3B	0.9	0.71-1.14	0.366699
VWDE	1.09	0.9-1.33	0.366904
EMX1	0.92	0.78-1.1	0.366985
LYZ	0.9	0.71-1.14	0.367074
PLPPR5	0.93	0.8-1.09	0.367167
HSPB8	0.83	0.54-1.25	0.367215
YPEL4	1.23	0.79-1.92	0.367864
TSPAN19	0.87	0.65-1.17	0.368529
SOGA3	0.87	0.64-1.18	0.368962
HLA_DQB1	0.86	0.62-1.19	0.368991
TGFBI	0.81	0.52-1.28	0.369219
DTX1	0.85	0.59-1.21	0.369319
GZMA	1.13	0.87-1.47	0.369479
AIRE	0.84	0.57-1.23	0.370048
PEBP4	0.81	0.51-1.29	0.370425
C1orf226	1.17	0.83-1.65	0.37049
VWA5B2	1.16	0.84-1.61	0.371003
TMIGD2	0.83	0.56-1.24	0.371092
TEX45	1.17	0.83-1.63	0.371323
SIRPD	1.27	0.75-2.13	0.37139
SRRM3	1.12	0.87-1.43	0.373017
CYSLTR2	0.94	0.81-1.08	0.373299
CELF4	0.88	0.66-1.17	0.373422
TMEM92	1.08	0.91-1.28	0.373427
APOL4	1.11	0.88-1.38	0.373858
NEU4	1.1	0.89-1.36	0.374462
[truncated: 1,353 more rows]
