# Supplementary material for: A five-gene signature predicts overall survival of patients with papillary renal cell carcinoma
Source: PLoS One. 2019 Mar 1;14(3):e0211491. doi: 10.1371/journal.pone.0211491 (PMC6396926; doi:10.1371/journal.pone.0211491)
Supplement: S2 File — (XLS) [file pone.0211491.s002.xls]

## Sheet: Sheet1
1	VSTM2A
2	IGFN1
3	RBP4
4	WFDC5
5	CHIT1
6	MSLN
7	VSTM2L
8	FTCD
9	PAH
10	CCL21
11	ZFHX4
12	HAO2
13	KCNS1
14	SFRP1
15	CHRNA1
16	NAT8
17	AOC1
18	UPK1B
19	GAL3ST3
20	VIL1
21	CLIC6
22	PKD2L1
23	TPSB2
24	SLC52A3
25	ALOX15B
26	GRM5
27	KCNH2
28	NKAIN3
29	PDGFRA
30	CNTN6
31	REN
32	ERVV_2
33	PSAT1
34	HABP2
35	BMPR1B
36	NAT8B
37	TREH
38	ZNF541
39	MARCO
40	PDE1C
41	ANK1
42	KRT222
43	KLRG2
44	C10orf99
45	MIOX
46	GMNC
47	PCDH7
48	CDH11
49	C15orf59
50	MAJIN
51	PDE1A
52	LILRA4
53	TRIM54
54	PGA5
55	CRIP3
56	ERFE
57	ACTG2
58	RHCG
59	DNASE2B
60	KRT7
61	SIGLEC8
62	FSHR
63	SLC4A11
64	CLCNKB
65	APOC1
66	AMH
67	MIR4321
68	ZNF385D
69	ADCY2
70	QRFPR
71	SLC7A11
72	GRIN2A
73	PYCR1
74	VGLL3
75	CCL19
76	KCTD4
77	MYRFL
78	OVOL1
79	LHX1
80	GDF5
81	FBLN1
82	ROBO2
83	IRX5
84	SYNGR3
85	FLRT2
86	HECW2
87	SLC5A2
88	CNN1
89	GREM1
90	COL14A1
91	MCCD1
92	LYG1
93	COL11A1
94	GPC3
95	MFAP4
96	FGF7
97	PLXNA4
98	FOLH1
99	FOLH1B
100	GLOD5
101	BDKRB2
102	VWCE
103	PIGR
104	SLC9A3
105	RSPO3
106	NETO2
107	ADAMTS4
108	LMX1B
109	FN1
110	SUCNR1
111	JPH2
112	MGP
113	SGIP1
114	GRIP2
115	SFRP4
116	PLA2G4F
117	C16orf74
118	ADAM7
119	STRA6
120	TOX
121	MLPH
122	TCN1
123	CST2
124	PHGDH
125	TNNT2
126	ABI3BP
127	PRELP
128	PTGER3
129	SLC34A2
130	UPB1
131	SOX5
132	OTOA
133	C9orf135
134	FAM183A
135	ANO3
136	EPB41L4B
137	NXPH4
138	C2orf72
139	GRID1
140	ITM2A
141	LRRC31
142	VWA2
143	CACNA1H
144	CCL3
145	DLL3
146	FNDC4
147	ASPN
148	CACNA1E
149	SYCE1L
150	LMOD1
151	DPT
152	FIBCD1
153	MT1E
154	SMOC2
155	DLGAP1
156	NPHS1
157	LOC107985317
158	TMEM163
159	RHBG
160	TNFRSF9
161	C10orf142
162	XK
163	ATP1A3
164	CDH1
165	NR2F1
166	ADRA2A
167	NIPAL4
168	SLC1A3
169	ARG2
170	HSPB6
171	COL23A1
172	MAPK15
173	SLIT3
174	ACTC1
175	C9orf50
176	CFAP65
177	NDNF
178	HRCT1
179	B3GALT5
180	SRPX
181	FBLN7
182	CD300LF
183	HIST1H3H
184	OLFML1
185	ADAM33
186	WFDC2
187	GALNT5
188	GLI2
189	CLDN3
190	PTCHD4
191	FLRT3
192	ITGA11
193	IGFBP6
194	CTHRC1
195	SELE
196	ABAT
197	ADCY1
198	FST
199	OSM
200	SLC4A1
201	DUSP9
202	CR2
203	CKMT1B
204	CXCL13
205	RIMS2
206	COL1A1
207	SCG2
208	P2RY12
209	SPOCD1
210	GAD1
211	SLC37A2
212	LNP1
213	PCDH18
214	APLP1
215	FHL5
216	PRSS35
217	ADRB2
218	TPK1
219	FOXD1
220	SCGB3A1
221	IGFBP5
222	ELOVL2
223	HOXD10
224	TBX2
225	RTL4
226	UNC13A
227	CLDN11
228	LOC101928583
229	AICDA
230	TYRO3
231	HAS2
232	HAGHL
233	ZNF90
234	SPHK1
235	METTL27
236	ADH1C
237	GDF6
238	KRTAP2_3
239	DDR2
240	FAM46B
241	DRC7
242	GLYATL1
243	LOC100287413
244	SNAI2
245	NKAPL
246	E2F8
247	TRIB3
248	MEIS2
249	HOXD11
250	PLEKHN1
251	RASL11B
252	LILRB4
253	SIGLEC7
254	NPTX2
255	AQP6
256	SYTL5
257	MPO
258	ADAMTSL1
259	ALDH3A1
260	BRSK2
261	MYO3B
262	TSPAN2
263	MRGPRF
264	SLC6A20
265	F3
266	CACHD1
267	LTBP2
268	GABRD
269	UNC79
270	UGT2A1
271	DPEP2
272	CREG2
273	LILRA2
274	FAM111B
275	LRRN4
276	FUT1
277	GATA3
278	IRX3
279	APCDD1L
280	MGAT3
281	BDKRB1
282	CKMT1A
283	NEIL3
284	LOC613038
285	GAS1
286	WISP1
287	SCN1B
288	VSIG4
289	MYOCD
290	NBL1
291	ASRGL1
292	OMD
293	PPP2R2B
294	NTRK1
295	CASQ2
296	SIM1
297	NIPAL1
298	PRICKLE1
299	TOP2A
300	TAGLN
301	SYNPO2
302	SECTM1
303	GATA5
304	OTOGL
305	TMIGD3
306	PBK
307	IGFBP2
308	DAAM2
309	COL12A1
310	DTL
311	LYPD6B
312	PRSS12
313	SCG3
314	PCDH17
315	EDNRA
316	HMCN1
317	ASPM
318	ADAM11
319	LOXL2
320	TRPC6
321	KIF14
322	KIF20A
323	TMEM71
324	SLC4A10
325	LRRC10B
326	C4orf48
327	MSI1
328	DFNB59
329	CKAP2L
330	GNA14
331	E2F7
332	CCL11
333	NOTCH3
334	PTPRO
335	SLC25A34
336	SPTBN2
337	SYT1
338	DEPDC1
339	TLR7
340	PTCRA
341	SQLE
342	HOXA13
343	LEF1
344	ARHGAP20
345	ADGRG5
346	CLUL1
347	PDGFRB
348	EYA4
349	PPP1R36
350	C16orf89
351	CDH6
352	CENPF
353	GPR173
354	PDIA2
355	C5orf67
356	HS3ST3B1
357	SCTR
358	CACNA1C
359	ELN
360	ADGRA2
361	SH2D1A
362	RGS1
363	MFGE8
364	DLGAP5
365	TREM2
366	SIGLEC12
367	ZNF334
368	PRSS53
369	SPC25
370	MN1
371	CD248
372	HPCAL4
373	INSC
374	PAX5
375	TLE6
376	MCM10
377	MYO1A
378	RIMBP2
379	BCL2L10
380	CDH13
381	MKI67
382	CLSPN
383	FAM26E
384	MSR1
385	CRACR2B
386	PPP1R3G
387	FAM189A1
388	PDE3A
389	VAT1L
390	SLC11A1
391	PFKFB3
392	BIRC5
393	DACT3
394	NUGGC
395	C19orf33
396	SIX1
397	CILP2
398	C3AR1
399	EPOP
400	LBX2
401	ZMYND10
402	CD14
403	BRIP1
404	HS3ST1
405	KCNN3
406	EBF1
407	RUNX1T1
408	C3orf70
409	MMP15
410	LRRC75B
411	PPP1R1A
412	CHRNA5
413	TROAP
414	IGF2BP3
415	HSD17B6
416	ZBP1
417	PIMREG
418	MYO16
419	LDLR
420	MIR6886
421	PTX3
422	TEX15
423	PKIB
424	PADI2
425	TREML1
426	HJURP
427	UBE2C
428	KCNK17
429	NEK2
430	RAPGEF4
431	MYBL2
432	LMNTD2
433	CFHR1
434	THY1
435	ACY3
436	TNFSF10
437	TSNAXIP1
438	PHEX
439	RNF175
440	ANLN
441	ZNF488
442	BEST4
443	IGLON5
444	AURKB
445	FAM83D
446	KLHDC8A
447	CD1A
448	CNFN
449	KIF18B
450	SCN4A
451	EFHD1
452	FOXC2
453	SOX11
454	WSCD2
455	LGI4
456	CITED4
457	PLIN1
458	FXYD1
459	LRRC25
460	ALX1
461	RGS17
462	CAVIN3
463	NCAPG
464	BCL6B
465	PKD1L2
466	KIF26A
467	CFAP157
468	CLEC5A
469	EDARADD
470	CDC6
471	MACC1
472	LAIR1
473	HPCA
474	UHRF1
475	IL11
476	HMMR
477	PCLAF
478	RRM2
479	SYT7
480	NKD1
481	XRCC2
482	IQGAP3
483	STAP1
484	CHAC1
485	FAM57B
486	ABHD11
487	EN1
488	ESCO2
489	SYTL2
490	ABCA4
491	ASIC4
492	SCUBE3
493	SFTPD
494	PLCD3
495	THRSP
496	TCEAL7
497	ADGRF5
498	GABBR2
499	HOXC13
500	PLD4
501	PRSS23
502	GALNT11
503	KIF5C
504	GJA4
505	LYPD6
506	SIGLEC9
507	CENPE
508	ALOXE3
509	AFAP1L2
510	KIF4A
511	TMEM178B
512	CEL
513	CFAP52
514	POLQ
515	PMFBP1
516	PLCG2
517	CLNK
518	KRT20
519	FRZB
520	TPX2
521	CDC25C
522	TP73
523	PI16
524	C9orf24
525	CALCB
526	RDM1
527	ACTA2
528	BAMBI
529	TTK
530	HIST3H2BB
531	SLC15A3
532	NDC80
533	CARMIL2
534	UGT1A1
535	C8orf46
536	NXNL2
537	SHOX2
538	APOBR
539	GDNF
540	TRPC4
541	ACVR1C
542	GRB14
543	NME9
544	CDC45
545	LHFP
546	PIF1
547	ABCD2
548	CEBPA
549	LINGO1
550	F2R
551	PKHD1L1
552	NOTUM
553	PRAM1
554	LILRA1
555	FJX1
556	PADI3
557	CENPA
558	TRIM9
559	PRR29
560	MELK
561	MYB
562	DGKI
563	CCL26
564	TMSB15B
565	RASGEF1B
566	CDCA2
567	ALOX5
568	SPC24
569	P2RY14
570	SKA1
571	KNL1
572	GBP4
573	FOXF2
574	NEURL1B
575	SLC1A2
576	DBNDD1
577	CENPK
578	PKMYT1
579	KIF18A
580	NUF2
581	CRYBB1
582	HIST1H2BH
583	MEOX1
584	CHST4
585	METRN
586	FGF18
587	TFAP2A
588	BIN1
589	ASF1B
590	PTTG1
591	CDC20
592	CEP55
593	BUB1
594	GPR4
595	ADAMTS6
596	NR5A2
597	PRR11
598	RHBDL3
599	PYGM
600	ERVV_1
601	THRB
602	C14orf37
603	PNMA2
604	TP53AIP1
605	SLC17A7
606	RAB31
607	DNAAF3
608	E2F2
609	OSCAR
610	EXO1
611	KIFC1
612	IL13RA2
613	GTSE1
614	CD33
615	HIST1H2BJ
616	SCRG1
617	C4orf26
618	AIM2
619	MYOM1
620	PAQR4
621	SPEF1
622	CKS2
623	FXYD6
624	TSPAN7
625	PRR15
626	CTSD
627	FZD1
628	SNX22
629	SSTR2
630	CAPG
631	DTNA
632	PDE7B
633	VENTX
634	AR
635	TRIP13
636	KIF15
637	FBP1
638	PILRA
639	SPAG8
640	NCAPH
641	CSF1R
642	ERC2
643	DNM3
644	GATS
645	LMO1
646	KIF2C
647	SPATA12
648	NCEH1
649	CDT1
650	SKA3
651	TNFRSF10C
652	LOC254896
653	LEFTY2
654	ACY1
655	DUSP10
656	NAT14
657	DDN
658	APBB1IP
659	DNA2
660	TCTEX1D4
661	CFB
662	FAM162B
663	DYNC2LI1
664	HSPB2
665	MFAP3L
666	CACNA2D4
667	HIST1H4I
668	MEOX2
669	RGN
670	GAL3ST4
671	TRIM2
672	CRP
673	CENPU
674	CDKN3
675	CATIP
676	TPD52
677	FOXD4L1
678	TICRR
679	SHBG
680	SLC22A23
681	KBTBD12
682	CSPG4
683	BRCA2
684	FBXO43
685	C3orf80
686	CHRNB1
687	DNMT3B
688	MND1
689	TK1
690	PRC1
691	HHIPL2
692	ST6GALNAC3
693	BEST3
694	CCDC136
695	NUSAP1
696	SGO1
697	OCIAD2
698	SPSB4
699	SP140
700	IDUA
701	CDCA5
702	FMO5
703	SPAG5
704	BUB1B
705	TEF
706	EHD2
707	CACNA1G
708	FMN2
709	ADGRL4
710	ATG16L2
711	VMO1
712	OTX1
713	CENPI
714	FOXM1
715	TGM5
716	EME1
717	SPTB
718	MIR7855
719	CDC20B
720	FAM173A
721	CDKN1A
722	PITPNM3
723	GPRIN1
724	LHX6
725	WDR91
726	SPTLC3
727	KCNJ6
728	TSACC
729	MTURN
730	CCNB2
731	SLC14A2
732	NCOA7
733	HYDIN
734	CYB5A
735	TMSB15A
736	RAD51
737	ZMYND15
738	RIOX2
739	ORC6
740	BRCA1
741	RAB6B
742	NXN
743	LMNB1
744	PIGZ
745	JPH3
746	KRT34
747	FOXA1
748	FDXR
749	DCC
